# Supplementary material for: Integration of multiple electronic components on a microfibre towards an emerging electronic textile platform
Source: Nat Commun. 2022 Jun 8;13:3173. doi: 10.1038/s41467-022-30894-4 (PMC9178034; doi:10.1038/s41467-022-30894-4)
Supplement: Supplementary file 5 — Source Data [file 41467_2022_30894_MOESM5_ESM.xlsx]

## Sheet: Figure 2b
Figure 2b	ID-VG curves of an IGZO FET representative of the fibre device
	VD=+5V
	Vgate	abs(Id)(A)	Sqrt(Id)
	-5	4.07869e-12	2.01958e-06
	-4.8	1.86314e-12	1.36497e-06
	-4.6	1.33592e-12	1.15582e-06
	-4.4	1.1438e-12	1.06949e-06
	-4.2	9.25828e-13	9.622e-07
	-4	9.10608e-13	9.54258e-07
	-3.8	9.04184e-13	9.50886e-07
	-3.6	7.56809e-13	8.69948e-07
	-3.4	7.01192e-13	8.37372e-07
	-3.2	7.06742e-13	8.40679e-07
	-3	6.50133e-13	8.06308e-07
	-2.8	5.93726e-13	7.70536e-07
	-2.6	5.03145e-13	7.09327e-07
	-2.4	4.95274e-13	7.03757e-07
	-2.2	5.30003e-13	7.28013e-07
	-2	5.94634e-13	7.71125e-07
	-1.8	4.59048e-13	6.77531e-07
	-1.6	4.67794e-13	6.83954e-07
	-1.4	4.5698e-13	6.76003e-07
	-1.2	5.0962e-13	7.13876e-07
	-1	6.05818e-13	7.78343e-07
	-0.8	7.95306e-12	2.82012e-06
	-0.6	2.11634e-10	1.45477e-05
	-0.4	2.03732e-09	4.51366e-05
	-0.2	1.17031e-08	0.000108181
	0	4.16217e-08	0.000204014
	0.2	9.89817e-08	0.000314614
	0.4	2.02643e-07	0.000450159
	0.6	3.596e-07	0.000599666
	0.8	5.65761e-07	0.000752171
	1	8.50306e-07	0.000922121
	1.2	1.20818e-06	0.0011
	1.4	1.65303e-06	0.00129
	1.6	2.17728e-06	0.00148
	1.8	2.79243e-06	0.00167
	2	3.51344e-06	0.00187
	2.2	4.32711e-06	0.00208
	2.4	5.20672e-06	0.00228
	2.6	6.22429e-06	0.00249
	2.8	7.33348e-06	0.00271
	3	8.54153e-06	0.00292
	3.2	9.83066e-06	0.00314
	3.4	1.12051e-05	0.00335
	3.6	1.26274e-05	0.00355
	3.8	1.41326e-05	0.00376
	4	1.56517e-05	0.00396
	4.2	1.71872e-05	0.00415
	4.4	1.87114e-05	0.00433
	4.6	2.02499e-05	0.0045
	4.8	2.17905e-05	0.00467
	5	2.33422e-05	0.00483
	5	2.31049e-05	0.00481
	4.8	2.15494e-05	0.00464
	4.6	1.99468e-05	0.00447
	4.4	1.83404e-05	0.00428
	4.2	1.66497e-05	0.00408
	4	1.51681e-05	0.00389
	3.8	1.36296e-05	0.00369
	3.6	1.21387e-05	0.00348
	3.4	1.07238e-05	0.00327
	3.2	9.38928e-06	0.00306
	3	8.13146e-06	0.00285
	2.8	6.97365e-06	0.00264
	2.6	5.89919e-06	0.00243
	2.4	4.92381e-06	0.00222
	2.2	4.04028e-06	0.00201
	2	3.25575e-06	0.0018
	1.8	2.57233e-06	0.0016
	1.6	1.97944e-06	0.00141
	1.4	1.4865e-06	0.00122
	1.2	1.07187e-06	0.00104
	1	7.35439e-07	0.000857577
	0.8	4.75114e-07	0.000689285
	0.6	2.8484e-07	0.000533704
	0.4	1.50242e-07	0.000387611
	0.2	6.67721e-08	0.000258403
	0	2.31188e-08	0.000152049
	-0.2	4.68291e-09	6.84318e-05
	-0.4	5.40456e-10	2.32477e-05
	-0.6	2.30825e-11	4.80442e-06
	-0.8	1.63736e-12	1.27959e-06
	-1	1.25928e-12	1.12217e-06
	-1.2	1.18793e-12	1.08992e-06
	-1.4	1.22451e-12	1.10658e-06
	-1.6	1.18117e-12	1.08682e-06
	-1.8	1.14631e-12	1.07066e-06
	-2	1.10886e-12	1.05302e-06
	-2.2	1.14688e-12	1.07093e-06
	-2.4	1.09623e-12	1.04701e-06
	-2.6	1.09993e-12	1.04877e-06
	-2.8	1.14589e-12	1.07046e-06
	-3	1.03168e-12	1.01572e-06
	-3.2	1.08683e-12	1.04251e-06
	-3.4	1.05218e-12	1.02576e-06
	-3.6	1.08743e-12	1.0428e-06
	-3.8	9.96497e-13	9.98247e-07
	-4	1.02421e-12	1.01203e-06
	-4.2	1.02208e-12	1.01098e-06
	-4.4	1.14158e-12	1.06845e-06
	-4.6	1.07159e-12	1.03518e-06
	-4.8	1.07578e-12	1.0372e-06
	-5	1.06128e-12	1.03018e-06
	--	--	--
	--	--	--
	--	--	--
	--	--	--
	--	--	--
	--	--	--
	--	--	--
	--	--	--
	--	--	--
	--	--	--
	--	--	--
	--	--	--
	--	--	--
	--	--	--
	--	--	--
	--	--	--
	--	--	--
	--	--	--
	--	--	--
	--	--	--
	--	--	--
	--	--	--
	--	--	--
	--	--	--
	--	--	--
	--	--	--
	--	--	--
	--	--	--
	--	--	--
	--	--	--
	--	--	--
	--	--	--
	--	--	--
	--	--	--
	--	--	--
	--	--	--
	--	--	--
	--	--	--
	--	--	--
	--	--	--
	--	--	--
	--	--	--
	--	--	--
	--	--	--
	--	--	--
	--	--	--
	--	--	--
	--	--	--
	--	--	--
	--	--	--
	--	--	--
	--	--	--
	--	--	--
	--	--	--
	--	--	--
	--	--	--
	--	--	--
	--	--	--
	--	--	--
	--	--	--
	--	--	--
	--	--	--
	--	--	--
	--	--	--
	--	--	--
	--	--	--
	--	--	--
	--	--	--
	--	--	--
	--	--	--
	--	--	--
	--	--	--
	--	--	--
	--	--	--
	--	--	--
	--	--	--
	--	--	--
	--	--	--
	--	--	--
	--	--	--
	--	--	--
	--	--	--
	--	--	--
	--	--	--
	--	--	--
	--	--	--
	--	--	--
	--	--	--
	--	--	--
	--	--	--
	--	--	--
	--	--	--
	--	--	--
	--	--	--
	--	--	--
	--	--	--
	--	--	--
	--	--	--
	--	--	--
	--	--	--
	--	--	--
	--	--	--
	--	--	--
	--	--	--
	--	--	--
	--	--	--
	--	--	--
	--	--	--
	--	--	--
	--	--	--
	--	--	--
	--	--	--
	--	--	--
	--	--	--
	--	--	--
	--	--	--
	--	--	--
	--	--	--
	--	--	--
	--	--	--
	--	--	--
	--	--	--
	--	--	--
	--	--	--
	--	--	--
	--	--	--
	--	--	--
	--	--	--
	--	--	--
	--	--	--
	--	--	--
	--	--	--
	--	--	--
	--	--	--
	--	--	--
	--	--	--
	--	--	--
	--	--	--
	--	--	--
	--	--	--
	--	--	--
	--	--	--
	--	--	--
	--	--	--
	--	--	--
	--	--	--
	--	--	--
	--	--	--
	--	--	--
	--	--	--
	--	--	--
	--	--	--
	--	--	--
	--	--	--
	--	--	--
	--	--	--

## Sheet: Figure 2c
Figure 2c	Static transfer properties of the inverter based on two IGZO FETs for a supply voltage (VDD) of 2 V to 5 V and bias voltage (Vbias) of 5 V
	Vdd = 5V		Vdd = 4V		Vdd = 3V		Vdd = 2V
	Input voltage (V)	Output voltage (V)	Input voltage (V)	Output voltage (V)	Input voltage (V)	Output voltage (V)	Input voltage (V)	Output voltage (V)
	-5	5.00044	-5	4.0008	-5	3.00105	-5	2.00088
	-4.9	5.00039	-4.9	4.0002	-4.9	3.00045	-4.9	2.00031
	-4.8	5.00042	-4.8	4.00021	-4.8	3.00046	-4.8	2.0003
	-4.7	5.00043	-4.7	4.00019	-4.7	3.00046	-4.7	2.00029
	-4.6	5.00041	-4.6	4.00021	-4.6	3.00045	-4.6	2.00032
	-4.5	5.00043	-4.5	4.00023	-4.5	3.00045	-4.5	2.00032
	-4.4	5.0004	-4.4	4.00022	-4.4	3.00046	-4.4	2.0003
	-4.3	5.0004	-4.3	4.00022	-4.3	3.00044	-4.3	2.00033
	-4.2	5.00041	-4.2	4.00025	-4.2	3.00045	-4.2	2.00032
	-4.1	5.00042	-4.1	4.00024	-4.1	3.00047	-4.1	2.00028
	-4	5.00041	-4	4.00025	-4	3.00046	-4	2.00033
	-3.9	5.00041	-3.9	4.00023	-3.9	3.00047	-3.9	2.00031
	-3.8	5.00042	-3.8	4.00019	-3.8	3.00044	-3.8	2.00031
	-3.7	5.00042	-3.7	4.00024	-3.7	3.00044	-3.7	2.00029
	-3.6	5.00044	-3.6	4.00022	-3.6	3.00046	-3.6	2.00031
	-3.5	5.00042	-3.5	4.00021	-3.5	3.00044	-3.5	2.0003
	-3.4	5.00042	-3.4	4.00022	-3.4	3.00043	-3.4	2.00029
	-3.3	5.00043	-3.3	4.00023	-3.3	3.00047	-3.3	2.0003
	-3.2	5.00043	-3.2	4.00023	-3.2	3.00047	-3.2	2.00027
	-3.1	5.00039	-3.1	4.00022	-3.1	3.00046	-3.1	2.00032
	-3	5.00044	-3	4.00023	-3	3.00048	-3	2.00031
	-2.9	5.00044	-2.9	4.00023	-2.9	3.00048	-2.9	2.0003
	-2.8	5.00042	-2.8	4.00023	-2.8	3.00046	-2.8	2.00032
	-2.7	5.00042	-2.7	4.0002	-2.7	3.00045	-2.7	2.00033
	-2.6	5.0004	-2.6	4.00024	-2.6	3.00044	-2.6	2.00028
	-2.5	5.00041	-2.5	4.00025	-2.5	3.00048	-2.5	2.00029
	-2.4	5.00042	-2.4	4.00023	-2.4	3.00046	-2.4	2.00031
	-2.3	5.00043	-2.3	4.00021	-2.3	3.00045	-2.3	2.00029
	-2.2	5.00041	-2.2	4.00025	-2.2	3.00047	-2.2	2.00027
	-2.1	5.00044	-2.1	4.00025	-2.1	3.00043	-2.1	2.00029
	-2	5.00043	-2	4.00023	-2	3.00045	-2	2.00032
	-1.9	5.00041	-1.9	4.00022	-1.9	3.00045	-1.9	2.00031
	-1.8	5.00042	-1.8	4.00023	-1.8	3.00047	-1.8	2.0003
	-1.7	5.00043	-1.7	4.00023	-1.7	3.00046	-1.7	2.00031
	-1.6	5.00041	-1.6	4.0002	-1.6	3.00046	-1.6	2.00034
	-1.5	5.00044	-1.5	4.00024	-1.5	3.00047	-1.5	2.0003
	-1.4	5.00041	-1.4	4.00024	-1.4	3.00046	-1.4	2.00032
	-1.3	5.00041	-1.3	4.00023	-1.3	3.00045	-1.3	2.00033
	-1.2	5.00042	-1.2	4.00025	-1.2	3.00045	-1.2	2.00033
	-1.1	5.00041	-1.1	4.00023	-1.1	3.00044	-1.1	2.00029
	-1	5.00042	-1	4.00026	-1	3.00047	-1	2.00032
	-0.9	5.00041	-0.9	4.00022	-0.9	3.00043	-0.9	2.00033
	-0.8	5.00042	-0.8	4.00022	-0.8	3.00045	-0.8	2.00028
	-0.7	5.00043	-0.7	4.00023	-0.7	3.00047	-0.7	2.00027
	-0.6	5.0004	-0.6	4.00022	-0.6	3.00044	-0.6	2.00028
	-0.5	5.00034	-0.5	4.00015	-0.5	3.00037	-0.5	2.00025
	-0.4	5.00006	-0.4	3.9998	-0.4	3.00006	-0.4	1.99993
	-0.3	4.99861	-0.3	3.99821	-0.3	2.9985	-0.3	1.99842
	-0.2	4.99371	-0.2	3.99288	-0.2	2.99337	-0.2	1.99344
	-0.10001	4.98296	-0.10001	3.98201	-0.10001	2.9825	-0.10001	1.9829
	-5e-06	4.95475	-5e-06	3.9532	-5e-06	2.95453	-5e-06	1.95564
	0.1	4.89291	0.1	3.89242	0.1	2.89364	0.1	1.89459
	0.19999	4.68491	0.19999	3.64776	0.19999	2.66102	0.19999	1.67086
	0.3	0.46109	0.3	0.32685	0.3	0.29998	0.3	0.2856
	0.4	0.19699	0.4	0.17938	0.4	0.1742	0.4	0.16711
	0.5	0.13893	0.5	0.12883	0.5	0.12739	0.5	0.12194
	0.6	0.10788	0.6	0.10087	0.6	0.0992	0.6	0.09591
	0.7	0.08707	0.7	0.08208	0.7	0.08038	0.7	0.0785
	0.8	0.07301	0.8	0.06838	0.8	0.06779	0.8	0.06536
	0.9	0.0622	0.9	0.05899	0.9	0.05815	0.9	0.05623
	1	0.05389	1	0.05142	1	0.04991	1	0.04852
	1.1	0.04799	1.1	0.04541	1.1	0.04394	1.1	0.04293
	1.2	0.04243	1.2	0.04038	1.2	0.03921	1.2	0.03829
	1.3	0.03819	1.3	0.03601	1.3	0.03552	1.3	0.03409
	1.4	0.03428	1.4	0.03261	1.4	0.03183	1.4	0.03109
	1.5	0.03101	1.5	0.0297	1.5	0.02907	1.5	0.02797
	1.6	0.02836	1.6	0.02731	1.6	0.02659	1.6	0.02579
	1.7	0.02622	1.7	0.02514	1.7	0.02453	1.7	0.02369
	1.8	0.02451	1.8	0.02347	1.8	0.02263	1.8	0.02183
	1.9	0.02259	1.9	0.02172	1.9	0.02111	1.9	0.02024
	2	0.021	2	0.02028	2	0.0196	2	0.01895
	2.1	0.0196	2.1	0.01911	2.1	0.0183	2.1	0.01773
	2.2	0.01826	2.2	0.01793	2.2	0.01736	2.2	0.01657
	2.3	0.01722	2.3	0.01696	2.3	0.01618	2.3	0.01576
	2.4	0.01634	2.4	0.01607	2.4	0.01533	2.4	0.01482
	2.5	0.01544	2.5	0.01533	2.5	0.01454	2.5	0.01409
	2.6	0.0146	2.6	0.01437	2.6	0.01389	2.6	0.01352
	2.7	0.01388	2.7	0.01369	2.7	0.01316	2.7	0.01267
	2.8	0.0132	2.8	0.01314	2.8	0.01258	2.8	0.01228
	2.9	0.01293	2.9	0.01257	2.9	0.01185	2.9	0.01169
	3	0.01233	3	0.01197	3	0.0113	3	0.01134
	3.1	0.01218	3.1	0.01137	3.1	0.01084	3.1	0.01083
	3.2	0.01261	3.2	0.01092	3.2	0.01457	3.2	0.01347
	3.3	0.01209	3.3	0.01672	3.3	0.01527	3.3	0.01464
	3.4	0.01739	3.4	0.01692	3.4	0.01621	3.4	0.01541
	3.5	0.01741	3.5	0.01689	3.5	0.0167	3.5	0.01643
	3.6	0.01843	3.6	0.01816	3.6	0.01707	3.6	0.0165
	3.7	0.01831	3.7	0.01873	3.7	0.01765	3.7	0.01707
	3.8	0.01871	3.8	0.01933	3.8	0.01833	3.8	0.01778
	3.9	0.01861	3.9	0.02019	3.9	0.01889	3.9	0.01839
	4	0.02217	4	0.02007	4	0.02013	4	0.01909
	4.1	0.02276	4.1	0.02128	4.1	0.02058	4.1	0.02036
	4.2	0.02326	4.2	0.02213	4.2	0.02169	4.2	0.02131
	4.3	0.02422	4.3	0.023	4.3	0.02251	4.3	0.02212
	4.4	0.0252	4.4	0.02389	4.4	0.02323	4.4	0.02301
	4.5	0.02604	4.5	0.0246	4.5	0.02424	4.5	0.024
	4.6	0.02713	4.6	0.02601	4.6	0.02584	4.6	0.02502
	4.7	0.02817	4.7	0.02753	4.7	0.02639	4.7	0.02606
	4.8	0.02814	4.8	0.02828	4.8	0.02756	4.8	0.02743
	4.9	0.03008	4.9	0.02927	4.9	0.0284	4.9	0.02831
	5	0.03041	5	0.03013	5	0.02968	5	0.02954
	5	0.03034	5	0.0298	5	0.02963	5	0.02921
	4.9	0.02933	4.9	0.02882	4.9	0.02814	4.9	0.02772
	4.8	0.0278	4.8	0.02758	4.8	0.02721	4.8	0.02693
	4.7	0.02674	4.7	0.02662	4.7	0.02587	4.7	0.02567
	4.6	0.02548	4.6	0.02488	4.6	0.02429	4.6	0.02427
	4.5	0.02489	4.5	0.02371	4.5	0.02347	4.5	0.02283
	4.4	0.02379	4.4	0.02273	4.4	0.02224	4.4	0.02168
	4.3	0.02291	4.3	0.02189	4.3	0.02121	4.3	0.02072
	4.2	0.02185	4.2	0.0209	4.2	0.02041	4.2	0.01984
	4.1	0.02092	4.1	0.02003	4.1	0.01953	4.1	0.01887
	4	0.02012	4	0.01934	4	0.01869	4	0.01811
	3.9	0.01933	3.9	0.01857	3.9	0.01794	3.9	0.01742
	3.8	0.0187	3.8	0.01799	3.8	0.01722	3.8	0.01675
	3.7	0.01776	3.7	0.01696	3.7	0.01666	3.7	0.01611
	3.6	0.0174	3.6	0.01627	3.6	0.01608	3.6	0.01555
	3.5	0.01623	3.5	0.0159	3.5	0.01545	3.5	0.01506
	3.4	0.01619	3.4	0.01557	3.4	0.01509	3.4	0.01465
	3.3	0.01601	3.3	0.01551	3.3	0.01485	3.3	0.01427
	3.2	0.01586	3.2	0.01514	3.2	0.0146	3.2	0.01408
	3.1	0.01577	3.1	0.01507	3.1	0.01451	3.1	0.0139
	3	0.01552	3	0.01486	3	0.01442	3	0.01386
	2.9	0.01575	2.9	0.01486	2.9	0.01451	2.9	0.014
	2.8	0.01601	2.8	0.01517	2.8	0.01462	2.8	0.01401
	2.7	0.01615	2.7	0.01547	2.7	0.01488	2.7	0.01426
	2.6	0.01671	2.6	0.016	2.6	0.01535	2.6	0.01478
	2.5	0.01736	2.5	0.01671	2.5	0.01588	2.5	0.01531
	2.4	0.01806	2.4	0.01725	2.4	0.01668	2.4	0.01609
	2.3	0.01895	2.3	0.01822	2.3	0.01749	2.3	0.01683
	2.2	0.01999	2.2	0.01931	2.2	0.01852	2.2	0.01788
	2.1	0.02127	2.1	0.02042	2.1	0.01977	2.1	0.01892
	2	0.0227	2	0.02169	2	0.02116	2	0.02025
	1.9	0.02456	1.9	0.02353	1.9	0.02266	1.9	0.02171
	1.8	0.02641	1.8	0.02561	1.8	0.02451	1.8	0.02343
	1.7	0.02873	1.7	0.02792	1.7	0.02654	1.7	0.0257
	1.6	0.03139	1.6	0.03007	1.6	0.02892	1.6	0.02779
	1.5	0.03444	1.5	0.03298	1.5	0.03191	1.5	0.0309
	1.4	0.0383	1.4	0.03668	1.4	0.03556	1.4	0.03396
	1.3	0.04263	1.3	0.04117	1.3	0.03949	1.3	0.0381
	1.2	0.04843	1.2	0.04631	1.2	0.04448	1.2	0.04265
	1.1	0.05545	1.1	0.05276	1.1	0.05078	1.1	0.04897
	1	0.06455	1	0.06156	1	0.05911	1	0.05659
	0.9	0.0757	0.9	0.07233	0.9	0.06962	0.9	0.06701
	0.8	0.0926	0.8	0.08805	0.8	0.08352	0.8	0.08089
	0.7	0.11529	0.7	0.11007	0.7	0.1043	0.7	0.10073
	0.6	0.15471	0.6	0.14478	0.6	0.13761	0.6	0.13197
	0.5	0.24355	0.5	0.21929	0.5	0.20373	0.5	0.19527
	0.4	3.31677	0.4	1.84378	0.4	1.12106	0.4	0.80597
	0.3	4.85449	0.3	3.84762	0.3	2.84825	0.3	1.85028
	0.2	4.94209	0.2	3.93952	0.2	2.94016	0.2	1.94154
	0.1	4.9776	0.1	3.97655	0.1	2.97726	0.1	1.97738
	0	4.99222	0	3.99176	0	2.99221	0	1.99221
	-0.1	4.99845	-0.1	3.9982	-0.1	2.9985	-0.1	1.99843
	-0.2	4.99982	-0.2	3.99961	-0.2	2.99989	-0.2	1.99975
	-0.3	5.00022	-0.3	4.00004	-0.3	3.0003	-0.3	2.00015
	-0.4	5.00038	-0.4	4.0002	-0.4	3.00044	-0.4	2.00029
	-0.5	5.00042	-0.5	4.00022	-0.5	3.00047	-0.5	2.0003
	-0.6	5.00041	-0.6	4.00022	-0.6	3.00044	-0.6	2.00028
	-0.7	5.00041	-0.7	4.00022	-0.7	3.00044	-0.7	2.00029
	-0.8	5.00042	-0.8	4.00022	-0.8	3.00044	-0.8	2.00031
	-0.9	5.00039	-0.9	4.00023	-0.9	3.00045	-0.9	2.00031
	-1	5.0004	-1	4.00022	-1	3.00044	-1	2.0003
	-1.1	5.0004	-1.1	4.00021	-1.1	3.00045	-1.1	2.00031
	-1.2	5.00039	-1.2	4.00023	-1.2	3.00046	-1.2	2.00031
	-1.3	5.00039	-1.3	4.00026	-1.3	3.00046	-1.3	2.00033
	-1.4	5.0004	-1.4	4.00024	-1.4	3.00043	-1.4	2.0003
	-1.5	5.00041	-1.5	4.00019	-1.5	3.00046	-1.5	2.00034
	-1.6	5.00042	-1.6	4.00025	-1.6	3.00044	-1.6	2.00032
	-1.7	5.00042	-1.7	4.00023	-1.7	3.00045	-1.7	2.0003
	-1.8	5.0004	-1.8	4.00021	-1.8	3.00044	-1.8	2.0003
	-1.9	5.0004	-1.9	4.00022	-1.9	3.00044	-1.9	2.00032
	-2	5.00043	-2	4.00021	-2	3.00043	-2	2.00031
	-2.1	5.00039	-2.1	4.00023	-2.1	3.00044	-2.1	2.0003
	-2.2	5.00043	-2.2	4.00023	-2.2	3.00045	-2.2	2.00032
	-2.3	5.00041	-2.3	4.00021	-2.3	3.00045	-2.3	2.0003
	-2.4	5.00041	-2.4	4.00023	-2.4	3.00043	-2.4	2.0003
	-2.5	5.00038	-2.5	4.00022	-2.5	3.00043	-2.5	2.00034
	-2.6	5.00041	-2.6	4.00023	-2.6	3.00044	-2.6	2.00031
	-2.7	5.00039	-2.7	4.00024	-2.7	3.00047	-2.7	2.0003
	-2.8	5.0004	-2.8	4.00025	-2.8	3.00045	-2.8	2.00032
	-2.9	5.00042	-2.9	4.00022	-2.9	3.00045	-2.9	2.00032
	-3	5.00042	-3	4.00023	-3	3.00047	-3	2.00033
	-3.1	5.00044	-3.1	4.00023	-3.1	3.00046	-3.1	2.00032
	-3.2	5.00043	-3.2	4.00022	-3.2	3.00045	-3.2	2.00029
	-3.3	5.0004	-3.3	4.0002	-3.3	3.00045	-3.3	2.0003
	-3.4	5.00045	-3.4	4.00022	-3.4	3.00045	-3.4	2.00031
	-3.5	5.00042	-3.5	4.00023	-3.5	3.00046	-3.5	2.00029
	-3.6	5.00038	-3.6	4.0002	-3.6	3.00042	-3.6	2.0003
	-3.7	5.0004	-3.7	4.00021	-3.7	3.00044	-3.7	2.0003
	-3.8	5.00042	-3.8	4.00022	-3.8	3.00043	-3.8	2.00031
	-3.9	5.0004	-3.9	4.00023	-3.9	3.00045	-3.9	2.00032
	-4	5.00039	-4	4.00023	-4	3.00044	-4	2.00032
	-4.1	5.00041	-4.1	4.00024	-4.1	3.00046	-4.1	2.00032
	-4.2	5.0004	-4.2	4.00025	-4.2	3.00046	-4.2	2.00031
	-4.3	5.00039	-4.3	4.00024	-4.3	3.00046	-4.3	2.0003
	-4.4	5.00041	-4.4	4.0002	-4.4	3.00048	-4.4	2.00029
	-4.5	5.0004	-4.5	4.00022	-4.5	3.00046	-4.5	2.00027
	-4.6	5.00041	-4.6	4.00023	-4.6	3.00047	-4.6	2.0003
	-4.7	5.00041	-4.7	4.00021	-4.7	3.00045	-4.7	2.00031
	-4.8	5.00042	-4.8	4.0002	-4.8	3.00045	-4.8	2.00031
	-4.9	5.00041	-4.9	4.00022	-4.9	3.00045	-4.9	2.00028
	-5	5.00041	-5	4.00022	-5	3.00044	-5	2.0003

## Sheet: Figure 2e
Figure 2e	Dynamic characteristics of the ring oscillator in response to different supply voltages (VDD)
	VDD=5V		VDD=4V		VDD=3V		VDD=2V
	Time (s)	Output voltage (V)	Time (s)	Output voltage (V)	Time (s)	Output voltage (V)	Time (s)	Output voltage (V)
	0	0.00293	0	0	0	0.00625	0	0.02844
	5.1e-07	0.00319	5.1e-07	2e-05	5.1e-07	0.00693	5.1e-07	0.02865
	1.02e-06	0.00341	1.02e-06	0.00026	1.02e-06	0.00717	1.02e-06	0.0293
	1.53e-06	0.00451	1.53e-06	0.00071	1.53e-06	0.00853	1.53e-06	0.02975
	2.04e-06	0.00525	2.04e-06	0.00139	2.04e-06	0.01008	2.04e-06	0.03
	2.55e-06	0.00623	2.55e-06	0.00227	2.55e-06	0.01183	2.55e-06	0.03034
	3.06e-06	0.00746	3.06e-06	0.00337	3.06e-06	0.01284	3.06e-06	0.03109
	3.57e-06	0.00924	3.57e-06	0.00468	3.57e-06	0.01375	3.57e-06	0.03194
	4.08e-06	0.01124	4.08e-06	0.0062	4.08e-06	0.0158	4.08e-06	0.03291
	4.59e-06	0.01348	4.59e-06	0.00793	4.59e-06	0.01804	4.59e-06	0.03369
	5.1e-06	0.01595	5.1e-06	0.00986	5.1e-06	0.02076	5.1e-06	0.03459
	5.61e-06	0.01835	5.61e-06	0.012	5.61e-06	0.02334	5.61e-06	0.03559
	6.12e-06	0.02129	6.12e-06	0.01435	6.12e-06	0.02641	6.12e-06	0.0367
	6.63e-06	0.02417	6.63e-06	0.01689	6.63e-06	0.02965	6.63e-06	0.03729
	7.14e-06	0.0276	7.14e-06	0.01964	7.14e-06	0.03244	7.14e-06	0.03861
	7.65e-06	0.0316	7.65e-06	0.02259	7.65e-06	0.03476	7.65e-06	0.04004
	8.16e-06	0.03524	8.16e-06	0.02573	8.16e-06	0.03849	8.16e-06	0.04095
	8.67e-06	0.03975	8.67e-06	0.02907	8.67e-06	0.04207	8.67e-06	0.04228
	9.18e-06	0.0442	9.18e-06	0.03261	9.18e-06	0.04614	9.18e-06	0.0437
	9.69e-06	0.04887	9.69e-06	0.03633	9.69e-06	0.05071	9.69e-06	0.04521
	1.02e-05	0.05379	1.02e-05	0.04025	1.02e-05	0.05548	1.02e-05	0.04682
	1.071e-05	0.05861	1.071e-05	0.04435	1.071e-05	0.06045	1.071e-05	0.04851
	1.122e-05	0.06397	1.122e-05	0.04865	1.122e-05	0.06468	1.122e-05	0.05092
	1.173e-05	0.06953	1.173e-05	0.05313	1.173e-05	0.06907	1.173e-05	0.05346
	1.224e-05	0.0753	1.224e-05	0.05779	1.224e-05	0.07362	1.224e-05	0.05612
	1.275e-05	0.08132	1.275e-05	0.06263	1.275e-05	0.07802	1.275e-05	0.05889
	1.326e-05	0.08756	1.326e-05	0.06766	1.326e-05	0.0823	1.326e-05	0.06209
	1.377e-05	0.09404	1.377e-05	0.07286	1.377e-05	0.08799	1.377e-05	0.06416
	1.428e-05	0.10106	1.428e-05	0.07824	1.428e-05	0.0929	1.428e-05	0.06663
	1.479e-05	0.1083	1.479e-05	0.08379	1.479e-05	0.09828	1.479e-05	0.06921
	1.53e-05	0.11575	1.53e-05	0.08951	1.53e-05	0.1038	1.53e-05	0.07251
	1.581e-05	0.12312	1.581e-05	0.09541	1.581e-05	0.11008	1.581e-05	0.07504
	1.632e-05	0.13102	1.632e-05	0.10148	1.632e-05	0.11621	1.632e-05	0.07895
	1.683e-05	0.13914	1.683e-05	0.10771	1.683e-05	0.12186	1.683e-05	0.08234
	1.734e-05	0.14747	1.734e-05	0.1141	1.734e-05	0.12769	1.734e-05	0.08581
	1.785e-05	0.1557	1.785e-05	0.12066	1.785e-05	0.13433	1.785e-05	0.08937
	1.836e-05	0.16382	1.836e-05	0.12738	1.836e-05	0.14113	1.836e-05	0.09363
	1.887e-05	0.17244	1.887e-05	0.13427	1.887e-05	0.14808	1.887e-05	0.09735
	1.938e-05	0.18125	1.938e-05	0.1413	1.938e-05	0.15516	1.938e-05	0.1015
	1.989e-05	0.18961	1.989e-05	0.14849	1.989e-05	0.16206	1.989e-05	0.10546
	2.04e-05	0.19847	2.04e-05	0.15584	2.04e-05	0.16909	2.04e-05	0.10922
	2.091e-05	0.20784	2.091e-05	0.16334	2.091e-05	0.17655	2.091e-05	0.11306
	2.142e-05	0.21709	2.142e-05	0.17098	2.142e-05	0.18383	2.142e-05	0.11728
	2.193e-05	0.22808	2.193e-05	0.17878	2.193e-05	0.19062	2.193e-05	0.12125
	2.244e-05	0.2374	2.244e-05	0.18671	2.244e-05	0.19786	2.244e-05	0.12561
	2.295e-05	0.24719	2.295e-05	0.19479	2.295e-05	0.20588	2.295e-05	0.12973
	2.346e-05	0.25745	2.346e-05	0.20302	2.346e-05	0.21402	2.346e-05	0.13393
	2.397e-05	0.26754	2.397e-05	0.21138	2.397e-05	0.22227	2.397e-05	0.13819
	2.448e-05	0.27781	2.448e-05	0.21987	2.448e-05	0.23095	2.448e-05	0.14253
	2.499e-05	0.28885	2.499e-05	0.2285	2.499e-05	0.23972	2.499e-05	0.14693
	2.55e-05	0.29973	2.55e-05	0.23727	2.55e-05	0.24796	2.55e-05	0.15139
	2.601e-05	0.31136	2.601e-05	0.24616	2.601e-05	0.25599	2.601e-05	0.15625
	2.652e-05	0.32279	2.652e-05	0.25519	2.652e-05	0.26474	2.652e-05	0.16086
	2.703e-05	0.33312	2.703e-05	0.26434	2.703e-05	0.27356	2.703e-05	0.16586
	2.754e-05	0.34514	2.754e-05	0.27361	2.754e-05	0.28248	2.754e-05	0.17062
	2.805e-05	0.35572	2.805e-05	0.283	2.805e-05	0.2918	2.805e-05	0.17514
	2.856e-05	0.36739	2.856e-05	0.29252	2.856e-05	0.30089	2.856e-05	0.17973
	2.907e-05	0.37979	2.907e-05	0.30215	2.907e-05	0.30974	2.907e-05	0.18502
	2.958e-05	0.39198	2.958e-05	0.3119	2.958e-05	0.31868	2.958e-05	0.19009
	3.009e-05	0.40459	3.009e-05	0.32176	3.009e-05	0.328	3.009e-05	0.19556
	3.06e-05	0.41635	3.06e-05	0.33173	3.06e-05	0.33739	3.06e-05	0.20112
	3.111e-05	0.4285	3.111e-05	0.34181	3.111e-05	0.34683	3.111e-05	0.20676
	3.162e-05	0.44074	3.162e-05	0.352	3.162e-05	0.35666	3.162e-05	0.21216
	3.213e-05	0.45336	3.213e-05	0.36229	3.213e-05	0.36624	3.213e-05	0.21763
	3.264e-05	0.46607	3.264e-05	0.37269	3.264e-05	0.37618	3.264e-05	0.22317
	3.315e-05	0.47793	3.315e-05	0.38318	3.315e-05	0.38586	3.315e-05	0.22911
	3.366e-05	0.49016	3.366e-05	0.39377	3.366e-05	0.39558	3.366e-05	0.23453
	3.417e-05	0.5034	3.417e-05	0.40446	3.417e-05	0.40536	3.417e-05	0.24034
	3.468e-05	0.5167	3.468e-05	0.41524	3.468e-05	0.41518	3.468e-05	0.24592
	3.519e-05	0.52975	3.519e-05	0.42612	3.519e-05	0.42505	3.519e-05	0.25218
	3.57e-05	0.54316	3.57e-05	0.43708	3.57e-05	0.43495	3.57e-05	0.25788
	3.621e-05	0.55631	3.621e-05	0.44784	3.621e-05	0.44584	3.621e-05	0.26364
	3.672e-05	0.56982	3.672e-05	0.459	3.672e-05	0.45584	3.672e-05	0.26976
	3.723e-05	0.58305	3.723e-05	0.47025	3.723e-05	0.46587	3.723e-05	0.27592
	3.774e-05	0.59601	3.774e-05	0.48158	3.774e-05	0.47594	3.774e-05	0.28213
	3.825e-05	0.60961	3.825e-05	0.49331	3.825e-05	0.48633	3.825e-05	0.28838
	3.876e-05	0.62261	3.876e-05	0.50417	3.876e-05	0.49548	3.876e-05	0.29498
	3.927e-05	0.63562	3.927e-05	0.51478	3.927e-05	0.50587	3.927e-05	0.30131
	3.978e-05	0.64863	3.978e-05	0.52638	3.978e-05	0.51626	3.978e-05	0.30768
	4.029e-05	0.66163	4.029e-05	0.53804	4.029e-05	0.52697	4.029e-05	0.31378
	4.08e-05	0.67463	4.08e-05	0.54913	4.08e-05	0.53737	4.08e-05	0.32023
	4.131e-05	0.68763	4.131e-05	0.56123	4.131e-05	0.54808	4.131e-05	0.32672
	4.182e-05	0.70031	4.182e-05	0.57246	4.182e-05	0.55905	4.182e-05	0.33233
	4.233e-05	0.71358	4.233e-05	0.58437	4.233e-05	0.56937	4.233e-05	0.33924
	4.284e-05	0.72717	4.284e-05	0.59599	4.284e-05	0.57967	4.284e-05	0.34527
	4.335e-05	0.74011	4.335e-05	0.60796	4.335e-05	0.58995	4.335e-05	0.35166
	4.386e-05	0.75364	4.386e-05	0.6206	4.386e-05	0.5996	4.386e-05	0.35808
	4.437e-05	0.76713	4.437e-05	0.63267	4.437e-05	0.60896	4.437e-05	0.36453
	4.488e-05	0.78089	4.488e-05	0.64382	4.488e-05	0.62016	4.488e-05	0.37071
	4.539e-05	0.7943	4.539e-05	0.65562	4.539e-05	0.63037	4.539e-05	0.37692
	4.59e-05	0.80734	4.59e-05	0.66835	4.59e-05	0.64117	4.59e-05	0.38318
	4.641e-05	0.82063	4.641e-05	0.68043	4.641e-05	0.651	4.641e-05	0.38979
	4.692e-05	0.83382	4.692e-05	0.69189	4.692e-05	0.66111	4.692e-05	0.39552
	4.743e-05	0.84789	4.743e-05	0.70399	4.743e-05	0.67118	4.743e-05	0.40222
	4.794e-05	0.86125	4.794e-05	0.71579	4.794e-05	0.6812	4.794e-05	0.40865
	4.845e-05	0.87388	4.845e-05	0.7279	4.845e-05	0.69147	4.845e-05	0.41513
	4.896e-05	0.88611	4.896e-05	0.73967	4.896e-05	0.70197	4.896e-05	0.42166
	4.947e-05	0.89855	4.947e-05	0.75201	4.947e-05	0.71207	4.947e-05	0.42825
	4.998e-05	0.91119	4.998e-05	0.76368	4.998e-05	0.7218	4.998e-05	0.43428
	5.049e-05	0.92371	5.049e-05	0.77532	5.049e-05	0.73145	5.049e-05	0.44066
	5.1e-05	0.93643	5.1e-05	0.78723	5.1e-05	0.74103	5.1e-05	0.44706
	5.151e-05	0.94934	5.151e-05	0.80035	5.151e-05	0.75054	5.151e-05	0.45349
	5.202e-05	0.96147	5.202e-05	0.81217	5.202e-05	0.76026	5.202e-05	0.46023
	5.253e-05	0.97346	5.253e-05	0.82423	5.253e-05	0.76958	5.253e-05	0.467
	5.304e-05	0.98591	5.304e-05	0.83621	5.304e-05	0.77913	5.304e-05	0.47378
	5.355e-05	0.99757	5.355e-05	0.84842	5.355e-05	0.78891	5.355e-05	0.48029
	5.406e-05	1.00907	5.406e-05	0.86054	5.406e-05	0.79856	5.406e-05	0.48683
	5.457e-05	1.02072	5.457e-05	0.87193	5.457e-05	0.80841	5.457e-05	0.49371
	5.508e-05	1.03285	5.508e-05	0.88325	5.508e-05	0.81813	5.508e-05	0.50061
	5.559e-05	1.04575	5.559e-05	0.89481	5.559e-05	0.82743	5.559e-05	0.50721
	5.61e-05	1.05753	5.61e-05	0.90599	5.61e-05	0.8366	5.61e-05	0.51383
	5.661e-05	1.06915	5.661e-05	0.91832	5.661e-05	0.84596	5.661e-05	0.52047
	5.712e-05	1.08061	5.712e-05	0.92961	5.712e-05	0.85518	5.712e-05	0.5268
	5.763e-05	1.0919	5.763e-05	0.9405	5.763e-05	0.86459	5.763e-05	0.53345
	5.814e-05	1.10274	5.814e-05	0.95224	5.814e-05	0.87419	5.814e-05	0.54011
	5.865e-05	1.11373	5.865e-05	0.96357	5.865e-05	0.88368	5.865e-05	0.54677
	5.916e-05	1.12515	5.916e-05	0.97415	5.916e-05	0.89304	5.916e-05	0.55344
	5.967e-05	1.13667	5.967e-05	0.98619	5.967e-05	0.90226	5.967e-05	0.5601
	6.018e-05	1.14767	6.018e-05	0.99778	6.018e-05	0.91137	6.018e-05	0.56675
	6.069e-05	1.15846	6.069e-05	1.00923	6.069e-05	0.92036	6.069e-05	0.57341
	6.12e-05	1.16965	6.12e-05	1.02023	6.12e-05	0.92954	6.12e-05	0.57977
	6.171e-05	1.18033	6.171e-05	1.03139	6.171e-05	0.93859	6.171e-05	0.58553
	6.222e-05	1.19113	6.222e-05	1.04206	6.222e-05	0.9475	6.222e-05	0.59191
	6.273e-05	1.20173	6.273e-05	1.05318	6.273e-05	0.95657	6.273e-05	0.59863
	6.324e-05	1.21243	6.324e-05	1.06415	6.324e-05	0.96548	6.324e-05	0.60569
	6.375e-05	1.22355	6.375e-05	1.07465	6.375e-05	0.97454	6.375e-05	0.61245
	6.426e-05	1.23385	6.426e-05	1.08532	6.426e-05	0.98345	6.426e-05	0.61922
	6.477e-05	1.24397	6.477e-05	1.09583	6.477e-05	0.99158	6.477e-05	0.62571
	6.528e-05	1.2545	6.528e-05	1.10615	6.528e-05	1.0005	6.528e-05	0.63223
	6.579e-05	1.2648	6.579e-05	1.1163	6.579e-05	1.00962	6.579e-05	0.6394
	6.63e-05	1.27457	6.63e-05	1.12657	6.63e-05	1.0183	6.63e-05	0.64627
	6.681e-05	1.28442	6.681e-05	1.13634	6.681e-05	1.02748	6.681e-05	0.65318
	6.732e-05	1.29402	6.732e-05	1.14717	6.732e-05	1.03684	6.732e-05	0.6598
	6.783e-05	1.30401	6.783e-05	1.15812	6.783e-05	1.04481	6.783e-05	0.66706
	6.834e-05	1.31377	6.834e-05	1.16796	6.834e-05	1.0526	6.834e-05	0.67403
	6.885e-05	1.32361	6.885e-05	1.17728	6.885e-05	1.06086	6.885e-05	0.68071
	6.936e-05	1.33323	6.936e-05	1.18704	6.936e-05	1.0693	6.936e-05	0.68742
	6.987e-05	1.34264	6.987e-05	1.19756	6.987e-05	1.07729	6.987e-05	0.69351
	7.038e-05	1.35214	7.038e-05	1.207	7.038e-05	1.08578	7.038e-05	0.70022
	7.089e-05	1.36174	7.089e-05	1.2169	7.089e-05	1.09474	7.089e-05	0.70663
	7.14e-05	1.37112	7.14e-05	1.2263	7.14e-05	1.10323	7.14e-05	0.71334
	7.191e-05	1.37967	7.191e-05	1.23552	7.191e-05	1.11127	7.191e-05	0.72006
	7.242e-05	1.38832	7.242e-05	1.24454	7.242e-05	1.11855	7.242e-05	0.72678
	7.293e-05	1.39738	7.293e-05	1.25396	7.293e-05	1.12725	7.293e-05	0.73349
	7.344e-05	1.40653	7.344e-05	1.26286	7.344e-05	1.1352	7.344e-05	0.74018
	7.395e-05	1.41482	7.395e-05	1.27249	7.395e-05	1.14397	7.395e-05	0.74687
	7.446e-05	1.42413	7.446e-05	1.28224	7.446e-05	1.15228	7.446e-05	0.75353
	7.497e-05	1.43321	7.497e-05	1.29148	7.497e-05	1.16045	7.497e-05	0.76019
	7.548e-05	1.44207	7.548e-05	1.30145	7.548e-05	1.16816	7.548e-05	0.76683
	7.599e-05	1.45036	7.599e-05	1.31057	7.599e-05	1.17603	7.599e-05	0.77254
	7.65e-05	1.45968	7.65e-05	1.3192	7.65e-05	1.18439	7.65e-05	0.77921
	7.701e-05	1.4685	7.701e-05	1.32764	7.701e-05	1.19229	7.701e-05	0.78588
	7.752e-05	1.47742	7.752e-05	1.33684	7.752e-05	1.20034	7.752e-05	0.79317
	7.803e-05	1.48676	7.803e-05	1.34586	7.803e-05	1.20793	7.803e-05	0.79984
	7.854e-05	1.49496	7.854e-05	1.35408	7.854e-05	1.21571	7.854e-05	0.80649
	7.905e-05	1.50296	7.905e-05	1.36334	7.905e-05	1.22368	7.905e-05	0.81314
	7.956e-05	1.51105	7.956e-05	1.37207	7.956e-05	1.23122	7.956e-05	0.8201
	8.007e-05	1.51986	8.007e-05	1.3806	8.007e-05	1.23897	8.007e-05	0.82707
	8.058e-05	1.52813	8.058e-05	1.38985	8.058e-05	1.24691	8.058e-05	0.83373
	8.109e-05	1.5368	8.109e-05	1.3986	8.109e-05	1.25474	8.109e-05	0.84073
	8.16e-05	1.54466	8.16e-05	1.40684	8.16e-05	1.26214	8.16e-05	0.84805
	8.211e-05	1.55325	8.211e-05	1.41519	8.211e-05	1.27003	8.211e-05	0.85537
	8.262e-05	1.56197	8.262e-05	1.42336	8.262e-05	1.27747	8.262e-05	0.86239
	8.313e-05	1.57081	8.313e-05	1.43229	8.313e-05	1.28447	8.313e-05	0.86911
	8.364e-05	1.57917	8.364e-05	1.44009	8.364e-05	1.29197	8.364e-05	0.87585
	8.415e-05	1.58673	8.415e-05	1.44864	8.415e-05	1.29933	8.415e-05	0.8826
	8.466e-05	1.59444	8.466e-05	1.45702	8.466e-05	1.30686	8.466e-05	0.88968
	8.517e-05	1.60262	8.517e-05	1.46493	8.517e-05	1.31427	8.517e-05	0.89647
	8.568e-05	1.61125	8.568e-05	1.47298	8.568e-05	1.32188	8.568e-05	0.90388
	8.619e-05	1.62	8.619e-05	1.48119	8.619e-05	1.32907	8.619e-05	0.91066
	8.67e-05	1.62825	8.67e-05	1.48922	8.67e-05	1.33677	8.67e-05	0.91744
	8.721e-05	1.63633	8.721e-05	1.49676	8.721e-05	1.34402	8.721e-05	0.92421
	8.772e-05	1.64393	8.772e-05	1.50504	8.772e-05	1.35145	8.772e-05	0.93128
	8.823e-05	1.65198	8.823e-05	1.51313	8.823e-05	1.35938	8.823e-05	0.93834
	8.874e-05	1.66017	8.874e-05	1.52167	8.874e-05	1.36689	8.874e-05	0.9454
	8.925e-05	1.66881	8.925e-05	1.52945	8.925e-05	1.37397	8.925e-05	0.95244
	8.976e-05	1.67664	8.976e-05	1.53707	8.976e-05	1.38125	8.976e-05	0.95915
	9.027e-05	1.68432	9.027e-05	1.54516	9.027e-05	1.38842	9.027e-05	0.96614
	9.078e-05	1.69248	9.078e-05	1.55311	9.078e-05	1.39516	9.078e-05	0.97311
	9.129e-05	1.70049	9.129e-05	1.56152	9.129e-05	1.40209	9.129e-05	0.98006
	9.18e-05	1.7087	9.18e-05	1.56945	9.18e-05	1.40922	9.18e-05	0.98668
	9.231e-05	1.71708	9.231e-05	1.57721	9.231e-05	1.41625	9.231e-05	0.99328
	9.282e-05	1.72498	9.282e-05	1.58481	9.282e-05	1.42317	9.282e-05	0.99986
	9.333e-05	1.73241	9.333e-05	1.59255	9.333e-05	1.4303	9.333e-05	1.00578
	9.384e-05	1.74032	9.384e-05	1.59982	9.384e-05	1.43734	9.384e-05	1.01292
	9.435e-05	1.74778	9.435e-05	1.60785	9.435e-05	1.44428	9.435e-05	1.01973
	9.486e-05	1.75541	9.486e-05	1.61604	9.486e-05	1.45176	9.486e-05	1.02653
	9.537e-05	1.76289	9.537e-05	1.62408	9.537e-05	1.45917	9.537e-05	1.03268
	9.588e-05	1.77053	9.588e-05	1.63197	9.588e-05	1.46525	9.588e-05	1.03944
	9.639e-05	1.77834	9.639e-05	1.63975	9.639e-05	1.47249	9.639e-05	1.04555
	9.69e-05	1.78602	9.69e-05	1.64707	9.69e-05	1.48026	9.69e-05	1.05197
	9.741e-05	1.79356	9.741e-05	1.65519	9.741e-05	1.487	9.741e-05	1.059
	9.792e-05	1.80099	9.792e-05	1.66256	9.792e-05	1.49364	9.792e-05	1.06572
	9.843e-05	1.80893	9.843e-05	1.66882	9.843e-05	1.5002	9.843e-05	1.07277
	9.894e-05	1.81643	9.894e-05	1.67584	9.894e-05	1.50667	9.894e-05	1.07922
	9.945e-05	1.82381	9.945e-05	1.68303	9.945e-05	1.51338	9.945e-05	1.08567
	9.996e-05	1.83108	9.996e-05	1.69102	9.996e-05	1.5197	9.996e-05	1.09243
	0.00010047	1.83853	0.00010047	1.69827	0.00010047	1.52626	0.00010047	1.09949
	0.00010098	1.84616	0.00010098	1.70632	0.00010098	1.53427	0.00010098	1.1065
	0.00010149	1.85367	0.00010149	1.7133	0.00010149	1.5403	0.00010149	1.11287
	0.000102	1.86106	0.000102	1.72014	0.000102	1.54689	0.000102	1.11985
	0.00010251	1.86865	0.00010251	1.72715	0.00010251	1.55308	0.00010251	1.12682
	0.00010302	1.8758	0.00010302	1.73374	0.00010302	1.55918	0.00010302	1.13437
	0.00010353	1.88315	0.00010353	1.74117	0.00010353	1.56489	0.00010353	1.14186
	0.00010404	1.89103	0.00010404	1.74789	0.00010404	1.57053	0.00010404	1.14835
	0.00010455	1.89881	0.00010455	1.75545	0.00010455	1.57642	0.00010455	1.15479
	0.00010506	1.90524	0.00010506	1.76199	0.00010506	1.58194	0.00010506	1.16088
	0.00010557	1.91218	0.00010557	1.76907	0.00010557	1.58773	0.00010557	1.16694
	0.00010608	1.91935	0.00010608	1.77603	0.00010608	1.59378	0.00010608	1.17327
	0.00010659	1.92674	0.00010659	1.78257	0.00010659	1.59946	0.00010659	1.17926
	0.0001071	1.93405	0.0001071	1.78932	0.0001071	1.60542	0.0001071	1.18488
	0.00010761	1.94159	0.00010761	1.79596	0.00010761	1.61135	0.00010761	1.19107
	0.00010812	1.9481	0.00010812	1.80281	0.00010812	1.61694	0.00010812	1.19721
	0.00010863	1.95482	0.00010863	1.80955	0.00010863	1.62252	0.00010863	1.20364
	0.00010914	1.96174	0.00010914	1.81682	0.00010914	1.62839	0.00010914	1.20908
	0.00010965	1.96794	0.00010965	1.82334	0.00010965	1.63393	0.00010965	1.21512
	0.00011016	1.97499	0.00011016	1.8304	0.00011016	1.63945	0.00011016	1.22143
	0.00011067	1.98198	0.00011067	1.83706	0.00011067	1.64526	0.00011067	1.22769
	0.00011118	1.98858	0.00011118	1.84394	0.00011118	1.65075	0.00011118	1.23393
	0.00011169	1.99511	0.00011169	1.85137	0.00011169	1.65625	0.00011169	1.24014
	0.0001122	2.0031	0.0001122	1.85901	0.0001122	1.66144	0.0001122	1.24601
	0.00011271	2.01034	0.00011271	1.86595	0.00011271	1.66664	0.00011271	1.25186
	0.00011322	2.01688	0.00011322	1.87343	0.00011322	1.67186	0.00011322	1.25799
	0.00011373	2.02304	0.00011373	1.88021	0.00011373	1.67708	0.00011373	1.26377
	0.00011424	2.02976	0.00011424	1.88659	0.00011424	1.682	0.00011424	1.26919
	0.00011475	2.03674	0.00011475	1.8929	0.00011475	1.68696	0.00011475	1.2752
	0.00011526	2.04362	0.00011526	1.90035	0.00011526	1.69195	0.00011526	1.28148
	0.00011577	2.05104	0.00011577	1.90708	0.00011577	1.69696	0.00011577	1.28773
	0.00011628	2.05744	0.00011628	1.91371	0.00011628	1.70169	0.00011628	1.29426
	0.00011679	2.06407	0.00011679	1.92055	0.00011679	1.70647	0.00011679	1.30043
	0.0001173	2.07095	0.0001173	1.92699	0.0001173	1.71159	0.0001173	1.30656
	0.00011781	2.07776	0.00011781	1.93334	0.00011781	1.71612	0.00011781	1.31234
	0.00011832	2.08453	0.00011832	1.94023	0.00011832	1.72099	0.00011832	1.31749
	0.00011883	2.09155	0.00011883	1.94798	0.00011883	1.72592	0.00011883	1.32324
	0.00011934	2.09821	0.00011934	1.9544	0.00011934	1.7312	0.00011934	1.32895
	0.00011985	2.10516	0.00011985	1.96072	0.00011985	1.73624	0.00011985	1.33463
	0.00012036	2.11205	0.00012036	1.96695	0.00012036	1.74133	0.00012036	1.34058
	0.00012087	2.1189	0.00012087	1.97344	0.00012087	1.74617	0.00012087	1.34647
	0.00012138	2.1257	0.00012138	1.98018	0.00012138	1.75109	0.00012138	1.3523
	0.00012189	2.13244	0.00012189	1.98654	0.00012189	1.75609	0.00012189	1.35807
	0.0001224	2.13975	0.0001224	1.99218	0.0001224	1.76055	0.0001224	1.36347
	0.00012291	2.14702	0.00012291	1.99901	0.00012291	1.76543	0.00012291	1.36912
	0.00012342	2.15393	0.00012342	2.00548	0.00012342	1.77041	0.00012342	1.37471
	0.00012393	2.1608	0.00012393	2.01189	0.00012393	1.7742	0.00012393	1.38088
	0.00012444	2.16794	0.00012444	2.01914	0.00012444	1.77992	0.00012444	1.38607
	0.00012495	2.17533	0.00012495	2.0254	0.00012495	1.7851	0.00012495	1.39185
	0.00012546	2.18239	0.00012546	2.0316	0.00012546	1.79006	0.00012546	1.39664
	0.00012597	2.18912	0.00012597	2.03807	0.00012597	1.79511	0.00012597	1.40167
	0.00012648	2.19615	0.00012648	2.04324	0.00012648	1.80091	0.00012648	1.40536
	0.00012699	2.20254	0.00012699	2.0512	0.00012699	1.80588	0.00012699	1.40989
	0.0001275	2.20921	0.0001275	2.0582	0.0001275	1.81126	0.0001275	1.41468
	0.00012801	2.21618	0.00012801	2.06454	0.00012801	1.81706	0.00012801	1.4194
	0.00012852	2.22343	0.00012852	2.07082	0.00012852	1.82267	0.00012852	1.42408
	0.00012903	2.23065	0.00012903	2.07736	0.00012903	1.8278	0.00012903	1.42931
	0.00012954	2.23754	0.00012954	2.0826	0.00012954	1.83277	0.00012954	1.43382
	0.00013005	2.24436	0.00013005	2.08969	0.00013005	1.83822	0.00013005	1.43887
	0.00013056	2.25176	0.00013056	2.09643	0.00013056	1.84319	0.00013056	1.44323
	0.00013107	2.25913	0.00013107	2.10313	0.00013107	1.84921	0.00013107	1.44786
	0.00013158	2.26615	0.00013158	2.10979	0.00013158	1.85506	0.00013158	1.45184
	0.00013209	2.27316	0.00013209	2.1155	0.00013209	1.86073	0.00013209	1.45611
	0.0001326	2.28016	0.0001326	2.12244	0.0001326	1.86684	0.0001326	1.46033
	0.00013311	2.28777	0.00013311	2.12842	0.00013311	1.87278	0.00013311	1.46511
	0.00013362	2.29508	0.00013362	2.13441	0.00013362	1.87825	0.00013362	1.46953
	0.00013413	2.30175	0.00013413	2.14133	0.00013413	1.88479	0.00013413	1.4739
	0.00013464	2.30873	0.00013464	2.14791	0.00013464	1.89053	0.00013464	1.47853
	0.00013515	2.31443	0.00013515	2.15477	0.00013515	1.89612	0.00013515	1.48278
	0.00013566	2.32165	0.00013566	2.16127	0.00013566	1.90219	0.00013566	1.48697
	0.00013617	2.32885	0.00013617	2.16776	0.00013617	1.90903	0.00013617	1.49139
	0.00013668	2.33605	0.00013668	2.17424	0.00013668	1.91539	0.00013668	1.49637
	0.00013719	2.34326	0.00013719	2.18039	0.00013719	1.92129	0.00013719	1.50095
	0.0001377	2.35045	0.0001377	2.1859	0.0001377	1.92796	0.0001377	1.50546
	0.00013821	2.35794	0.00013821	2.19235	0.00013821	1.93478	0.00013821	1.50989
	0.00013872	2.36479	0.00013872	2.19849	0.00013872	1.94144	0.00013872	1.51427
	0.00013923	2.37197	0.00013923	2.20465	0.00013923	1.94793	0.00013923	1.51795
	0.00013974	2.37914	0.00013974	2.21112	0.00013974	1.95486	0.00013974	1.52187
	0.00014025	2.386	0.00014025	2.2176	0.00014025	1.96195	0.00014025	1.52601
	0.00014076	2.39227	0.00014076	2.22346	0.00014076	1.96918	0.00014076	1.52977
	0.00014127	2.39951	0.00014127	2.22966	0.00014127	1.97656	0.00014127	1.53281
	0.00014178	2.40674	0.00014178	2.23558	0.00014178	1.98408	0.00014178	1.53637
	0.00014229	2.41429	0.00014229	2.24153	0.00014229	1.99175	0.00014229	1.53983
	0.0001428	2.42154	0.0001428	2.24811	0.0001428	1.99925	0.0001428	1.54318
	0.00014331	2.42848	0.00014331	2.25441	0.00014331	2.00658	0.00014331	1.54643
	0.00014382	2.43484	0.00014382	2.26012	0.00014382	2.01405	0.00014382	1.54989
	0.00014433	2.44183	0.00014433	2.26586	0.00014433	2.02137	0.00014433	1.55294
	0.00014484	2.44883	0.00014484	2.27163	0.00014484	2.02853	0.00014484	1.5559
	0.00014535	2.45583	0.00014535	2.27744	0.00014535	2.03555	0.00014535	1.55911
	0.00014586	2.46315	0.00014586	2.2836	0.00014586	2.04332	0.00014586	1.56225
	0.00014637	2.4705	0.00014637	2.28981	0.00014637	2.05091	0.00014637	1.565
	0.00014688	2.47727	0.00014688	2.29577	0.00014688	2.05865	0.00014688	1.56768
	0.00014739	2.48408	0.00014739	2.30209	0.00014739	2.06623	0.00014739	1.57029
	0.0001479	2.49123	0.0001479	2.30819	0.0001479	2.07395	0.0001479	1.57251
	0.00014841	2.49839	0.00014841	2.31343	0.00014841	2.08182	0.00014841	1.57528
	0.00014892	2.50525	0.00014892	2.31937	0.00014892	2.08983	0.00014892	1.57795
	0.00014943	2.51213	0.00014943	2.32506	0.00014943	2.09734	0.00014943	1.58084
	0.00014994	2.51905	0.00014994	2.33051	0.00014994	2.1056	0.00014994	1.58363
	0.00015045	2.52601	0.00015045	2.33605	0.00015045	2.11368	0.00015045	1.58631
	0.00015096	2.53239	0.00015096	2.34167	0.00015096	2.12187	0.00015096	1.5889
	0.00015147	2.53911	0.00015147	2.34739	0.00015147	2.12987	0.00015147	1.59141
	0.00015198	2.54524	0.00015198	2.3529	0.00015198	2.13831	0.00015198	1.59384
	0.00015249	2.5517	0.00015249	2.35917	0.00015249	2.1472	0.00015249	1.59554
	0.000153	2.5582	0.000153	2.36493	0.000153	2.1556	0.000153	1.59746
	0.00015351	2.56474	0.00015351	2.37019	0.00015351	2.16348	0.00015351	1.59959
	0.00015402	2.57103	0.00015402	2.37557	0.00015402	2.17208	0.00015402	1.60163
	0.00015453	2.57614	0.00015453	2.38075	0.00015453	2.18047	0.00015453	1.60357
	0.00015504	2.58225	0.00015504	2.38732	0.00015504	2.18805	0.00015504	1.60605
	0.00015555	2.58875	0.00015555	2.39214	0.00015555	2.19638	0.00015555	1.60686
	0.00015606	2.59468	0.00015606	2.39866	0.00015606	2.20546	0.00015606	1.60785
	0.00015657	2.60035	0.00015657	2.40409	0.00015657	2.21436	0.00015657	1.60872
	0.00015708	2.60606	0.00015708	2.40935	0.00015708	2.22274	0.00015708	1.61009
	0.00015759	2.61216	0.00015759	2.41537	0.00015759	2.23246	0.00015759	1.61042
	0.0001581	2.61832	0.0001581	2.4212	0.0001581	2.24101	0.0001581	1.61128
	0.00015861	2.62424	0.00015861	2.42622	0.00015861	2.24966	0.00015861	1.61203
	0.00015912	2.62963	0.00015912	2.43109	0.00015912	2.2581	0.00015912	1.61298
	0.00015963	2.6348	0.00015963	2.43612	0.00015963	2.26663	0.00015963	1.6135
	0.00016014	2.64039	0.00016014	2.44132	0.00016014	2.27554	0.00016014	1.61514
	0.00016065	2.64577	0.00016065	2.44762	0.00016065	2.28451	0.00016065	1.6154
	0.00016116	2.65126	0.00016116	2.45251	0.00016116	2.29294	0.00016116	1.61524
	0.00016167	2.65622	0.00016167	2.45817	0.00016167	2.30145	0.00016167	1.61498
	0.00016218	2.66191	0.00016218	2.46369	0.00016218	2.31002	0.00016218	1.61464
	0.00016269	2.66742	0.00016269	2.46909	0.00016269	2.31899	0.00016269	1.61419
	0.0001632	2.67336	0.0001632	2.47403	0.0001632	2.32772	0.0001632	1.61364
	0.00016371	2.67977	0.00016371	2.47944	0.00016371	2.33652	0.00016371	1.61359
	0.00016422	2.68384	0.00016422	2.48502	0.00016422	2.34507	0.00016422	1.61281
	0.00016473	2.68926	0.00016473	2.49046	0.00016473	2.35338	0.00016473	1.61193
	0.00016524	2.6945	0.00016524	2.49575	0.00016524	2.36209	0.00016524	1.61125
	0.00016575	2.70019	0.00016575	2.50122	0.00016575	2.36991	0.00016575	1.61079
	0.00016626	2.7054	0.00016626	2.50688	0.00016626	2.37903	0.00016626	1.60992
	0.00016677	2.71048	0.00016677	2.51177	0.00016677	2.38789	0.00016677	1.60895
	0.00016728	2.71572	0.00016728	2.51685	0.00016728	2.39711	0.00016728	1.6079
	0.00016779	2.72143	0.00016779	2.52246	0.00016779	2.40606	0.00016779	1.60645
	0.0001683	2.72638	0.0001683	2.52733	0.0001683	2.41474	0.0001683	1.60551
	0.00016881	2.73089	0.00016881	2.53302	0.00016881	2.42346	0.00016881	1.60413
	0.00016932	2.7362	0.00016932	2.5389	0.00016932	2.43225	0.00016932	1.60264
	0.00016983	2.74107	0.00016983	2.54498	0.00016983	2.44109	0.00016983	1.60105
	0.00017034	2.74645	0.00017034	2.55061	0.00017034	2.44998	0.00017034	1.59935
	0.00017085	2.75202	0.00017085	2.55643	0.00017085	2.45829	0.00017085	1.59784
	0.00017136	2.75777	0.00017136	2.56213	0.00017136	2.46728	0.00017136	1.59622
	0.00017187	2.7634	0.00017187	2.56771	0.00017187	2.47631	0.00017187	1.59478
	0.00017238	2.7689	0.00017238	2.57411	0.00017238	2.48505	0.00017238	1.59292
	0.00017289	2.77428	0.00017289	2.58041	0.00017289	2.49413	0.00017289	1.59062
	0.0001734	2.77986	0.0001734	2.58662	0.0001734	2.50322	0.0001734	1.58821
	0.00017391	2.78532	0.00017391	2.59336	0.00017391	2.51169	0.00017391	1.5857
	0.00017442	2.79035	0.00017442	2.59972	0.00017442	2.51988	0.00017442	1.58341
	0.00017493	2.79559	0.00017493	2.6066	0.00017493	2.52872	0.00017493	1.58101
	0.00017544	2.80105	0.00017544	2.61308	0.00017544	2.53728	0.00017544	1.5782
	0.00017595	2.80673	0.00017595	2.61976	0.00017595	2.54554	0.00017595	1.57525
	0.00017646	2.81263	0.00017646	2.62665	0.00017646	2.55413	0.00017646	1.57217
	0.00017697	2.81876	0.00017697	2.63348	0.00017697	2.56242	0.00017697	1.56866
	0.00017748	2.82417	0.00017748	2.64052	0.00017748	2.57043	0.00017748	1.56567
	0.00017799	2.8298	0.00017799	2.64809	0.00017799	2.58003	0.00017799	1.56196
	0.0001785	2.83564	0.0001785	2.65556	0.0001785	2.5881	0.0001785	1.55846
	0.00017901	2.84137	0.00017901	2.66261	0.00017901	2.59649	0.00017901	1.55455
	0.00017952	2.84699	0.00017952	2.67017	0.00017952	2.60427	0.00017952	1.55086
	0.00018003	2.85284	0.00018003	2.67763	0.00018003	2.61265	0.00018003	1.54677
	0.00018054	2.8586	0.00018054	2.68498	0.00018054	2.61976	0.00018054	1.54322
	0.00018105	2.86461	0.00018105	2.6919	0.00018105	2.62744	0.00018105	1.53958
	0.00018156	2.87116	0.00018156	2.69994	0.00018156	2.63603	0.00018156	1.53616
	0.00018207	2.87762	0.00018207	2.70756	0.00018207	2.64463	0.00018207	1.532
	0.00018258	2.8837	0.00018258	2.71475	0.00018258	2.65323	0.00018258	1.52776
	0.00018309	2.89004	0.00018309	2.72244	0.00018309	2.6615	0.00018309	1.52279
	0.0001836	2.89632	0.0001836	2.72937	0.0001836	2.66912	0.0001836	1.51832
	0.00018411	2.90284	0.00018411	2.73741	0.00018411	2.6767	0.00018411	1.51406
	0.00018462	2.90991	0.00018462	2.74499	0.00018462	2.68395	0.00018462	1.51003
	0.00018513	2.91629	0.00018513	2.75335	0.00018513	2.69212	0.00018513	1.50591
	0.00018564	2.92322	0.00018564	2.76157	0.00018564	2.69901	0.00018564	1.50169
	0.00018615	2.93038	0.00018615	2.76936	0.00018615	2.70526	0.00018615	1.49736
	0.00018666	2.93684	0.00018666	2.77735	0.00018666	2.7127	0.00018666	1.49291
	0.00018717	2.94384	0.00018717	2.78583	0.00018717	2.72037	0.00018717	1.48837
	0.00018768	2.95108	0.00018768	2.7948	0.00018768	2.72735	0.00018768	1.48311
	0.00018819	2.95823	0.00018819	2.803	0.00018819	2.73459	0.00018819	1.47776
	0.0001887	2.96564	0.0001887	2.81046	0.0001887	2.74178	0.0001887	1.47173
	0.00018921	2.9736	0.00018921	2.81842	0.00018921	2.7486	0.00018921	1.46656
	0.00018972	2.98088	0.00018972	2.82659	0.00018972	2.75565	0.00018972	1.46128
	0.00019023	2.98871	0.00019023	2.83615	0.00019023	2.76232	0.00019023	1.45588
	0.00019074	2.99615	0.00019074	2.84495	0.00019074	2.76923	0.00019074	1.45005
	0.00019125	3.00411	0.00019125	2.85391	0.00019125	2.77576	0.00019125	1.4441
	0.00019176	3.01262	0.00019176	2.86272	0.00019176	2.78222	0.00019176	1.43805
	0.00019227	3.02008	0.00019227	2.87167	0.00019227	2.7886	0.00019227	1.43158
	0.00019278	3.02898	0.00019278	2.88109	0.00019278	2.79491	0.00019278	1.425
	0.00019329	3.03747	0.00019329	2.8897	0.00019329	2.80174	0.00019329	1.41863
	0.0001938	3.04556	0.0001938	2.89936	0.0001938	2.80816	0.0001938	1.41215
	0.00019431	3.05386	0.00019431	2.90822	0.00019431	2.81479	0.00019431	1.40558
	0.00019482	3.06266	0.00019482	2.91784	0.00019482	2.82131	0.00019482	1.39891
	0.00019533	3.07136	0.00019533	2.92733	0.00019533	2.82772	0.00019533	1.39248
	0.00019584	3.07999	0.00019584	2.93696	0.00019584	2.83339	0.00019584	1.38535
	0.00019635	3.08852	0.00019635	2.94707	0.00019635	2.83957	0.00019635	1.37844
	0.00019686	3.09695	0.00019686	2.95671	0.00019686	2.84533	0.00019686	1.37083
	0.00019737	3.10679	0.00019737	2.96618	0.00019737	2.85099	0.00019737	1.36345
	0.00019788	3.11586	0.00019788	2.97607	0.00019788	2.85655	0.00019788	1.35631
	0.00019839	3.12544	0.00019839	2.98607	0.00019839	2.86202	0.00019839	1.34878
	0.0001989	3.13426	0.0001989	2.99589	0.0001989	2.86737	0.0001989	1.34117
	0.00019941	3.14328	0.00019941	3.00582	0.00019941	2.87263	0.00019941	1.33378
	0.00019992	3.15278	0.00019992	3.01616	0.00019992	2.87747	0.00019992	1.326
	0.00020043	3.16276	0.00020043	3.02597	0.00020043	2.88249	0.00020043	1.31815
	0.00020094	3.17197	0.00020094	3.0362	0.00020094	2.88737	0.00020094	1.31085
	0.00020145	3.18166	0.00020145	3.04652	0.00020145	2.89209	0.00020145	1.30317
	0.00020196	3.1912	0.00020196	3.05663	0.00020196	2.89639	0.00020196	1.29573
	0.00020247	3.20093	0.00020247	3.06653	0.00020247	2.90054	0.00020247	1.28794
	0.00020298	3.20991	0.00020298	3.07623	0.00020298	2.90487	0.00020298	1.28039
	0.00020349	3.22001	0.00020349	3.08667	0.00020349	2.90876	0.00020349	1.27276
	0.000204	3.22996	0.000204	3.09688	0.000204	2.91345	0.000204	1.26538
	0.00020451	3.24006	0.00020451	3.10718	0.00020451	2.91735	0.00020451	1.25792
	0.00020502	3.25	0.00020502	3.1169	0.00020502	2.9208	0.00020502	1.25005
	0.00020553	3.25977	0.00020553	3.12697	0.00020553	2.92381	0.00020553	1.24177
	0.00020604	3.27032	0.00020604	3.13742	0.00020604	2.9273	0.00020604	1.23373
	0.00020655	3.28039	0.00020655	3.14793	0.00020655	2.92999	0.00020655	1.22562
	0.00020706	3.29123	0.00020706	3.15757	0.00020706	2.93313	0.00020706	1.21744
	0.00020757	3.30157	0.00020757	3.1682	0.00020757	2.93642	0.00020757	1.20886
	0.00020808	3.31142	0.00020808	3.17826	0.00020808	2.93925	0.00020808	1.20021
	0.00020859	3.32202	0.00020859	3.18867	0.00020859	2.94222	0.00020859	1.19117
	0.0002091	3.33305	0.0002091	3.19912	0.0002091	2.94566	0.0002091	1.18206
	0.00020961	3.3439	0.00020961	3.20964	0.00020961	2.94768	0.00020961	1.1732
	0.00021012	3.35517	0.00021012	3.21927	0.00021012	2.94982	0.00021012	1.16461
	0.00021063	3.36624	0.00021063	3.22893	0.00021063	2.95177	0.00021063	1.15566
	0.00021114	3.37711	0.00021114	3.23924	0.00021114	2.95387	0.00021114	1.14634
	0.00021165	3.38778	0.00021165	3.24959	0.00021165	2.95553	0.00021165	1.13757
	0.00021216	3.39915	0.00021216	3.2603	0.00021216	2.95674	0.00021216	1.12812
	0.00021267	3.40999	0.00021267	3.27041	0.00021267	2.95811	0.00021267	1.11861
	0.00021318	3.42123	0.00021318	3.27989	0.00021318	2.95958	0.00021318	1.10906
	0.00021369	3.43193	0.00021369	3.28998	0.00021369	2.96054	0.00021369	1.1001
	0.0002142	3.44301	0.0002142	3.29977	0.0002142	2.96072	0.0002142	1.09052
	0.00021471	3.45388	0.00021471	3.31018	0.00021471	2.96228	0.00021471	1.08155
	0.00021522	3.4645	0.00021522	3.32029	0.00021522	2.96211	0.00021522	1.07224
	0.00021573	3.47518	0.00021573	3.33041	0.00021573	2.96241	0.00021573	1.0632
	0.00021624	3.48656	0.00021624	3.3396	0.00021624	2.96222	0.00021624	1.05411
	0.00021675	3.49771	0.00021675	3.34878	0.00021675	2.96244	0.00021675	1.04437
	0.00021726	3.50831	0.00021726	3.35948	0.00021726	2.96185	0.00021726	1.03555
	0.00021777	3.51894	0.00021777	3.36889	0.00021777	2.96139	0.00021777	1.02548
	0.00021828	3.53053	0.00021828	3.37829	0.00021828	2.96044	0.00021828	1.01603
	0.00021879	3.54157	0.00021879	3.38768	0.00021879	2.95962	0.00021879	1.00654
	0.0002193	3.55269	0.0002193	3.39675	0.0002193	2.95865	0.0002193	0.99731
	0.00021981	3.56416	0.00021981	3.40609	0.00021981	2.95719	0.00021981	0.98804
	0.00022032	3.57471	0.00022032	3.41568	0.00022032	2.95555	0.00022032	0.97873
	0.00022083	3.58557	0.00022083	3.42492	0.00022083	2.95374	0.00022083	0.9697
	0.00022134	3.5958	0.00022134	3.4341	0.00022134	2.95205	0.00022134	0.96068
	0.00022185	3.60604	0.00022185	3.44325	0.00022185	2.94988	0.00022185	0.951
	0.00022236	3.61694	0.00022236	3.45235	0.00022236	2.94814	0.00022236	0.94162
	0.00022287	3.62816	0.00022287	3.4614	0.00022287	2.94621	0.00022287	0.93221
	0.00022338	3.63878	0.00022338	3.4707	0.00022338	2.94347	0.00022338	0.92246
	0.00022389	3.6497	0.00022389	3.47933	0.00022389	2.94088	0.00022389	0.91299
	0.0002244	3.65999	0.0002244	3.48789	0.0002244	2.9381	0.0002244	0.90318
	0.00022491	3.6706	0.00022491	3.49577	0.00022491	2.93515	0.00022491	0.89366
	0.00022542	3.6812	0.00022542	3.50423	0.00022542	2.93172	0.00022542	0.88382
	0.00022593	3.69025	0.00022593	3.51262	0.00022593	2.92875	0.00022593	0.87395
	0.00022644	3.70087	0.00022644	3.52124	0.00022644	2.92559	0.00022644	0.86374
	0.00022695	3.71146	0.00022695	3.52978	0.00022695	2.92194	0.00022695	0.85382
	0.00022746	3.72139	0.00022746	3.5379	0.00022746	2.91874	0.00022746	0.84357
	0.00022797	3.73129	0.00022797	3.54624	0.00022797	2.91504	0.00022797	0.83331
	0.00022848	3.74145	0.00022848	3.55448	0.00022848	2.9105	0.00022848	0.82335
	0.00022899	3.75127	0.00022899	3.5623	0.00022899	2.90576	0.00022899	0.81309
	0.0002295	3.76136	0.0002295	3.57034	0.0002295	2.90114	0.0002295	0.80314
	0.00023001	3.77141	0.00023001	3.57827	0.00023001	2.89662	0.00023001	0.79288
	0.00023052	3.78081	0.00023052	3.58547	0.00023052	2.89158	0.00023052	0.78292
	0.00023103	3.79081	0.00023103	3.59286	0.00023103	2.88571	0.00023103	0.77265
	0.00023154	3.80043	0.00023154	3.60044	0.00023154	2.88056	0.00023154	0.7627
	0.00023205	3.81032	0.00023205	3.60762	0.00023205	2.8749	0.00023205	0.75243
	0.00023256	3.81982	0.00023256	3.61437	0.00023256	2.86874	0.00023256	0.74249
	0.00023307	3.82928	0.00023307	3.62161	0.00023307	2.86271	0.00023307	0.73256
	0.00023358	3.83867	0.00023358	3.6284	0.00023358	2.8565	0.00023358	0.72264
	0.00023409	3.84799	0.00023409	3.63475	0.00023409	2.84981	0.00023409	0.71273
	0.0002346	3.85754	0.0002346	3.64096	0.0002346	2.84357	0.0002346	0.70253
	0.00023511	3.8664	0.00023511	3.64734	0.00023511	2.83714	0.00023511	0.69266
	0.00023562	3.87515	0.00023562	3.65325	0.00023562	2.83021	0.00023562	0.6825
	0.00023613	3.88412	0.00023613	3.65965	0.00023613	2.82279	0.00023613	0.67268
	0.00023664	3.893	0.00023664	3.66563	0.00023664	2.81548	0.00023664	0.66321
	0.00023715	3.90179	0.00023715	3.67147	0.00023715	2.80893	0.00023715	0.65314
	0.00023766	3.91049	0.00023766	3.67654	0.00023766	2.80094	0.00023766	0.64402
	0.00023817	3.91909	0.00023817	3.68241	0.00023817	2.79402	0.00023817	0.6343
	0.00023868	3.9279	0.00023868	3.68688	0.00023868	2.78601	0.00023868	0.62491
	0.00023919	3.93659	0.00023919	3.69213	0.00023919	2.77784	0.00023919	0.61522
	0.0002397	3.94487	0.0002397	3.69724	0.0002397	2.76981	0.0002397	0.60588
	0.00024021	3.95272	0.00024021	3.70058	0.00024021	2.76098	0.00024021	0.59657
	0.00024072	3.96042	0.00024072	3.70528	0.00024072	2.75196	0.00024072	0.5876
	0.00024123	3.96797	0.00024123	3.7095	0.00024123	2.74338	0.00024123	0.57833
	0.00024174	3.97539	0.00024174	3.71384	0.00024174	2.73464	0.00024174	0.56907
	0.00024225	3.98265	0.00024225	3.71862	0.00024225	2.72513	0.00024225	0.55954
	0.00024276	3.99039	0.00024276	3.72385	0.00024276	2.71698	0.00024276	0.55036
	0.00024327	3.99769	0.00024327	3.72733	0.00024327	2.70677	0.00024327	0.5406
	0.00024378	4.00422	0.00024378	3.73094	0.00024378	2.69701	0.00024378	0.53122
	0.00024429	4.01093	0.00024429	3.73374	0.00024429	2.68738	0.00024429	0.52187
	0.0002448	4.01782	0.0002448	3.7373	0.0002448	2.67728	0.0002448	0.51318
	0.00024531	4.02396	0.00024531	3.74065	0.00024531	2.66703	0.00024531	0.5042
	0.00024582	4.03023	0.00024582	3.74199	0.00024582	2.65631	0.00024582	0.49464
	0.00024633	4.03728	0.00024633	3.74502	0.00024633	2.64543	0.00024633	0.48543
	0.00024684	4.04323	0.00024684	3.74751	0.00024684	2.6344	0.00024684	0.47626
	0.00024735	4.04899	0.00024735	3.75008	0.00024735	2.62354	0.00024735	0.46652
	0.00024786	4.05487	0.00024786	3.75181	0.00024786	2.61252	0.00024786	0.45717
	0.00024837	4.06026	0.00024837	3.75365	0.00024837	2.60135	0.00024837	0.4485
	0.00024888	4.06581	0.00024888	3.75529	0.00024888	2.58972	0.00024888	0.4399
	0.00024939	4.07149	0.00024939	3.75609	0.00024939	2.57825	0.00024939	0.43136
	0.0002499	4.07606	0.0002499	3.757	0.0002499	2.56662	0.0002499	0.4229
	0.00025041	4.08135	0.00025041	3.75831	0.00025041	2.55544	0.00025041	0.41421
	0.00025092	4.0855	0.00025092	3.75941	0.00025092	2.54347	0.00025092	0.4053
	0.00025143	4.08975	0.00025143	3.75966	0.00025143	2.53105	0.00025143	0.39678
	0.00025194	4.0938	0.00025194	3.76002	0.00025194	2.51911	0.00025194	0.38865
	0.00025245	4.09765	0.00025245	3.76049	0.00025245	2.50732	0.00025245	0.37995
	0.00025296	4.10192	0.00025296	3.76042	0.00025296	2.49538	0.00025296	0.37163
	0.00025347	4.10568	0.00025347	3.76043	0.00025347	2.48298	0.00025347	0.36339
	0.00025398	4.10953	0.00025398	3.76022	0.00025398	2.47013	0.00025398	0.35584
	0.00025449	4.11313	0.00025449	3.75978	0.00025449	2.45715	0.00025449	0.34802
	0.000255	4.11587	0.000255	3.75848	0.000255	2.44436	0.000255	0.34056
	0.00025551	4.11839	0.00025551	3.75758	0.00025551	2.43145	0.00025551	0.33316
	0.00025602	4.12068	0.00025602	3.75613	0.00025602	2.41873	0.00025602	0.32551
	0.00025653	4.12336	0.00025653	3.75477	0.00025653	2.40556	0.00025653	0.31822
	0.00025704	4.1255	0.00025704	3.7532	0.00025704	2.39164	0.00025704	0.31039
	0.00025755	4.1271	0.00025755	3.75141	0.00025755	2.37792	0.00025755	0.30295
	0.00025806	4.12879	0.00025806	3.74942	0.00025806	2.36409	0.00025806	0.2953
	0.00025857	4.13056	0.00025857	3.74721	0.00025857	2.35012	0.00025857	0.28741
	0.00025908	4.13209	0.00025908	3.74416	0.00025908	2.33604	0.00025908	0.27989
	0.00025959	4.13278	0.00025959	3.7415	0.00025959	2.32215	0.00025959	0.27242
	0.0002601	4.13356	0.0002601	3.73833	0.0002601	2.30815	0.0002601	0.26532
	0.00026061	4.1341	0.00026061	3.73524	0.00026061	2.29373	0.00026061	0.25799
	0.00026112	4.1344	0.00026112	3.73131	0.00026112	2.2789	0.00026112	0.25075
	0.00026163	4.13478	0.00026163	3.72808	0.00026163	2.26428	0.00026163	0.24329
	0.00026214	4.13461	0.00026214	3.72401	0.00026214	2.24987	0.00026214	0.23588
	0.00026265	4.13451	0.00026265	3.72001	0.00026265	2.23503	0.00026265	0.22854
	0.00026316	4.13323	0.00026316	3.71513	0.00026316	2.21978	0.00026316	0.22158
	0.00026367	4.13264	0.00026367	3.71002	0.00026367	2.20537	0.00026367	0.21472
	0.00026418	4.1315	0.00026418	3.7053	0.00026418	2.19023	0.00026418	0.20796
	0.00026469	4.13044	0.00026469	3.70003	0.00026469	2.17496	0.00026469	0.20131
	0.0002652	4.12914	0.0002652	3.69454	0.0002652	2.15894	0.0002652	0.19507
	0.00026571	4.12731	0.00026571	3.68819	0.00026571	2.14216	0.00026571	0.18893
	0.00026622	4.12494	0.00026622	3.68315	0.00026622	2.12682	0.00026622	0.18289
	0.00026673	4.12264	0.00026673	3.67661	0.00026673	2.11076	0.00026673	0.17664
	0.00026724	4.12102	0.00026724	3.67047	0.00026724	2.09522	0.00026724	0.1705
	0.00026775	4.11854	0.00026775	3.66412	0.00026775	2.07992	0.00026775	0.16414
	0.00026826	4.11582	0.00026826	3.65784	0.00026826	2.06452	0.00026826	0.15724
	0.00026877	4.11285	0.00026877	3.65196	0.00026877	2.0484	0.00026877	0.15198
	0.00026928	4.10931	0.00026928	3.6443	0.00026928	2.03284	0.00026928	0.14684
	0.00026979	4.10582	0.00026979	3.63671	0.00026979	2.01657	0.00026979	0.14149
	0.0002703	4.10177	0.0002703	3.62858	0.0002703	2.00022	0.0002703	0.13656
	0.00027081	4.09746	0.00027081	3.62177	0.00027081	1.98381	0.00027081	0.13142
	0.00027132	4.0932	0.00027132	3.61352	0.00027132	1.96673	0.00027132	0.12607
	0.00027183	4.08869	0.00027183	3.60569	0.00027183	1.94992	0.00027183	0.12144
	0.00027234	4.08362	0.00027234	3.59764	0.00027234	1.93337	0.00027234	0.11596
	0.00027285	4.07861	0.00027285	3.58907	0.00027285	1.91677	0.00027285	0.1112
	0.00027336	4.07304	0.00027336	3.58027	0.00027336	1.9001	0.00027336	0.10564
	0.00027387	4.06752	0.00027387	3.57	0.00027387	1.88371	0.00027387	0.10051
	0.00027438	4.06237	0.00027438	3.56138	0.00027438	1.86728	0.00027438	0.09548
	0.00027489	4.05666	0.00027489	3.55098	0.00027489	1.85051	0.00027489	0.09087
	0.0002754	4.05037	0.0002754	3.54097	0.0002754	1.8337	0.0002754	0.08605
	0.00027591	4.04352	0.00027591	3.53105	0.00027591	1.81716	0.00027591	0.08164
	0.00027642	4.03609	0.00027642	3.52091	0.00027642	1.80027	0.00027642	0.07733
	0.00027693	4.02775	0.00027693	3.51053	0.00027693	1.78304	0.00027693	0.07312
	0.00027744	4.0207	0.00027744	3.49993	0.00027744	1.76608	0.00027744	0.06931
	0.00027795	4.01308	0.00027795	3.48942	0.00027795	1.74908	0.00027795	0.06499
	0.00027846	4.00551	0.00027846	3.47839	0.00027846	1.73172	0.00027846	0.06079
	0.00027897	3.99739	0.00027897	3.46716	0.00027897	1.71435	0.00027897	0.0567
	0.00027948	3.98868	0.00027948	3.45572	0.00027948	1.69726	0.00027948	0.05275
	0.00027999	3.98002	0.00027999	3.44408	0.00027999	1.67982	0.00027999	0.04891
	0.0002805	3.97047	0.0002805	3.43192	0.0002805	1.66297	0.0002805	0.04488
	0.00028101	3.96097	0.00028101	3.41988	0.00028101	1.64577	0.00028101	0.04129
	0.00028152	3.95122	0.00028152	3.40764	0.00028152	1.62825	0.00028152	0.03813
	0.00028203	3.94123	0.00028203	3.39488	0.00028203	1.61042	0.00028203	0.03508
	0.00028254	3.93131	0.00028254	3.38192	0.00028254	1.59319	0.00028254	0.03215
	0.00028305	3.92146	0.00028305	3.36906	0.00028305	1.57593	0.00028305	0.02934
	0.00028356	3.91071	0.00028356	3.35601	0.00028356	1.55898	0.00028356	0.02665
	0.00028407	3.90002	0.00028407	3.34308	0.00028407	1.54139	0.00028407	0.02439
	0.00028458	3.88909	0.00028458	3.32965	0.00028458	1.52407	0.00028458	0.02224
	0.00028509	3.87761	0.00028509	3.31631	0.00028509	1.50674	0.00028509	0.0199
	0.0002856	3.8659	0.0002856	3.30246	0.0002856	1.4897	0.0002856	0.01768
	0.00028611	3.85428	0.00028611	3.28844	0.00028611	1.47265	0.00028611	0.01529
	0.00028662	3.84243	0.00028662	3.27392	0.00028662	1.45622	0.00028662	0.01335
	0.00028713	3.83036	0.00028713	3.25985	0.00028713	1.43884	0.00028713	0.01184
	0.00028764	3.81805	0.00028764	3.24435	0.00028764	1.4221	0.00028764	0.01076
	0.00028815	3.8052	0.00028815	3.22959	0.00028815	1.40506	0.00028815	0.00916
	0.00028866	3.79215	0.00028866	3.21464	0.00028866	1.38803	0.00028866	0.00799
	0.00028917	3.7792	0.00028917	3.1995	0.00028917	1.37103	0.00028917	0.00694
	0.00028968	3.76571	0.00028968	3.18387	0.00028968	1.35436	0.00028968	0.0057
	0.00029019	3.75199	0.00029019	3.16837	0.00029019	1.33741	0.00029019	0.00519
	0.0002907	3.73804	0.0002907	3.1527	0.0002907	1.32016	0.0002907	0.00448
	0.00029121	3.72416	0.00029121	3.13716	0.00029121	1.30292	0.00029121	0.00389
	0.00029172	3.70974	0.00029172	3.12143	0.00029172	1.28663	0.00029172	0.00341
	0.00029223	3.69543	0.00029223	3.10553	0.00029223	1.26972	0.00029223	0.00305
	0.00029274	3.68091	0.00029274	3.09008	0.00029274	1.25284	0.00029274	0.00283
	0.00029325	3.66586	0.00029325	3.07417	0.00029325	1.23599	0.00029325	0.00272
	0.00029376	3.65062	0.00029376	3.0578	0.00029376	1.2192	0.00029376	0.00147
	0.00029427	3.63518	0.00029427	3.04193	0.00029427	1.20311	0.00029427	0.00093
	0.00029478	3.62016	0.00029478	3.02436	0.00029478	1.18615	0.00029478	0.00019
	0.00029529	3.60398	0.00029529	3.00789	0.00029529	1.16954	0.00029529	0.00019
	0.0002958	3.5879	0.0002958	2.99032	0.0002958	1.15233	0.0002958	0
	0.00029631	3.57193	0.00029631	2.97289	0.00029631	1.13485	0.00029631	0.00025
	0.00029682	3.55543	0.00029682	2.95625	0.00029682	1.11682	0.00029682	0.00127
	0.00029733	3.53869	0.00029733	2.93853	0.00029733	1.10038	0.00029733	0.00148
	0.00029784	3.52235	0.00029784	2.9219	0.00029784	1.08366	0.00029784	0.00213
	0.00029835	3.5058	0.00029835	2.90422	0.00029835	1.06699	0.00029835	0.0029
	0.00029886	3.48934	0.00029886	2.88643	0.00029886	1.05066	0.00029886	0.00345
	0.00029937	3.4724	0.00029937	2.8682	0.00029937	1.03528	0.00029937	0.00443
	0.00029988	3.45467	0.00029988	2.85014	0.00029988	1.01867	0.00029988	0.00556
	0.00030039	3.43707	0.00030039	2.83163	0.00030039	1.0024	0.00030039	0.00684
	0.0003009	3.41959	0.0003009	2.81332	0.0003009	0.98554	0.0003009	0.00827
	0.00030141	3.4016	0.00030141	2.7949	0.00030141	0.96936	0.00030141	0.00982
	0.00030192	3.38372	0.00030192	2.77574	0.00030192	0.95326	0.00030192	0.013
	0.00030243	3.36534	0.00030243	2.75769	0.00030243	0.93725	0.00030243	0.01438
	0.00030294	3.34677	0.00030294	2.73856	0.00030294	0.92195	0.00030294	0.0165
	0.00030345	3.32768	0.00030345	2.71931	0.00030345	0.9058	0.00030345	0.01842
	0.00030396	3.30872	0.00030396	2.69962	0.00030396	0.88973	0.00030396	0.02048
	0.00030447	3.28926	0.00030447	2.67983	0.00030447	0.87375	0.00030447	0.02296
	0.00030498	3.26992	0.00030498	2.66024	0.00030498	0.85784	0.00030498	0.02587
	0.00030549	3.25137	0.00030549	2.64118	0.00030549	0.84264	0.00030549	0.02857
	0.000306	3.23142	0.000306	2.62236	0.000306	0.82753	0.000306	0.03136
	0.00030651	3.21162	0.00030651	2.60252	0.00030651	0.81253	0.00030651	0.03457
	0.00030702	3.19165	0.00030702	2.58227	0.00030702	0.79732	0.00030702	0.03758
	0.00030753	3.17186	0.00030753	2.56254	0.00030753	0.78189	0.00030753	0.04007
	0.00030804	3.15161	0.00030804	2.54243	0.00030804	0.76687	0.00030804	0.04296
	0.00030855	3.13121	0.00030855	2.52192	0.00030855	0.75132	0.00030855	0.04593
	0.00030906	3.11099	0.00030906	2.50193	0.00030906	0.73618	0.00030906	0.04899
	0.00030957	3.09062	0.00030957	2.48155	0.00030957	0.72208	0.00030957	0.05182
	0.00031008	3.06978	0.00031008	2.46079	0.00031008	0.70811	0.00031008	0.05504
	0.00031059	3.04819	0.00031059	2.44026	0.00031059	0.69303	0.00031059	0.05834
	0.0003111	3.02708	0.0003111	2.42029	0.0003111	0.67867	0.0003111	0.06206
	0.00031161	3.00553	0.00031161	2.39962	0.00031161	0.6641	0.00031161	0.06555
	0.00031212	2.98478	0.00031212	2.3789	0.00031212	0.64963	0.00031212	0.06882
	0.00031263	2.96327	0.00031263	2.35844	0.00031263	0.63557	0.00031263	0.0725
	0.00031314	2.94226	0.00031314	2.33763	0.00031314	0.62129	0.00031314	0.07659
	0.00031365	2.92051	0.00031365	2.31645	0.00031365	0.60772	0.00031365	0.08015
	0.00031416	2.89864	0.00031416	2.29617	0.00031416	0.59396	0.00031416	0.08382
	0.00031467	2.87701	0.00031467	2.27582	0.00031467	0.58	0.00031467	0.0876
	0.00031518	2.85495	0.00031518	2.2548	0.00031518	0.56614	0.00031518	0.09149
	0.00031569	2.8331	0.00031569	2.23312	0.00031569	0.55272	0.00031569	0.09548
	0.0003162	2.81084	0.0003162	2.2117	0.0003162	0.53881	0.0003162	0.09988
	0.00031671	2.78909	0.00031671	2.19054	0.00031671	0.52563	0.00031671	0.10435
	0.00031722	2.76752	0.00031722	2.16936	0.00031722	0.51259	0.00031722	0.1086
	0.00031773	2.74521	0.00031773	2.14813	0.00031773	0.49968	0.00031773	0.11323
	0.00031824	2.72217	0.00031824	2.12748	0.00031824	0.4866	0.00031824	0.11764
	0.00031875	2.69967	0.00031875	2.10646	0.00031875	0.47428	0.00031875	0.12245
	0.00031926	2.67739	0.00031926	2.08571	0.00031926	0.46179	0.00031926	0.12702
	0.00031977	2.65502	0.00031977	2.06431	0.00031977	0.4504	0.00031977	0.13198
	0.00032028	2.63257	0.00032028	2.04353	0.00032028	0.4376	0.00032028	0.13702
	0.00032079	2.60972	0.00032079	2.0218	0.00032079	0.42558	0.00032079	0.14213
	0.0003213	2.58678	0.0003213	2.00006	0.0003213	0.41401	0.0003213	0.14702
	0.00032181	2.56345	0.00032181	1.97865	0.00032181	0.40257	0.00032181	0.15231
	0.00032232	2.54099	0.00032232	1.95693	0.00032232	0.39063	0.00032232	0.15833
	0.00032283	2.51784	0.00032283	1.93487	0.00032283	0.37945	0.00032283	0.16351
	0.00032334	2.49431	0.00032334	1.91403	0.00032334	0.36812	0.00032334	0.16875
	0.00032385	2.47104	0.00032385	1.8935	0.00032385	0.3576	0.00032385	0.17406
	0.00032436	2.44801	0.00032436	1.87235	0.00032436	0.34725	0.00032436	0.17942
	0.00032487	2.42525	0.00032487	1.85088	0.00032487	0.33644	0.00032487	0.1842
	0.00032538	2.40179	0.00032538	1.82846	0.00032538	0.32608	0.00032538	0.18997
	0.00032589	2.37859	0.00032589	1.80725	0.00032589	0.31587	0.00032589	0.1955
	0.0003264	2.35534	0.0003264	1.78634	0.0003264	0.30488	0.0003264	0.20142
	0.00032691	2.33237	0.00032691	1.76513	0.00032691	0.295	0.00032691	0.20741
	0.00032742	2.30905	0.00032742	1.74395	0.00032742	0.28496	0.00032742	0.21314
	0.00032793	2.2854	0.00032793	1.72282	0.00032793	0.27448	0.00032793	0.21861
	0.00032844	2.26172	0.00032844	1.70204	0.00032844	0.26575	0.00032844	0.22413
	0.00032895	2.23833	0.00032895	1.68066	0.00032895	0.25689	0.00032895	0.2294
	0.00032946	2.21492	0.00032946	1.65962	0.00032946	0.2479	0.00032946	0.23506
	0.00032997	2.19118	0.00032997	1.63892	0.00032997	0.23847	0.00032997	0.24077
	0.00033048	2.16742	0.00033048	1.61732	0.00033048	0.22953	0.00033048	0.24562
	0.00033099	2.14428	0.00033099	1.59641	0.00033099	0.22013	0.00033099	0.25179
	0.0003315	2.12021	0.0003315	1.57493	0.0003315	0.21121	0.0003315	0.258
	0.00033201	2.09675	0.00033201	1.55411	0.00033201	0.20278	0.00033201	0.26425
	0.00033252	2.07172	0.00033252	1.53363	0.00033252	0.19514	0.00033252	0.27053
	0.00033303	2.04763	0.00033303	1.51258	0.00033303	0.18706	0.00033303	0.27593
	0.00033354	2.02449	0.00033354	1.49156	0.00033354	0.17882	0.00033354	0.2817
	0.00033405	2.00012	0.00033405	1.47058	0.00033405	0.17107	0.00033405	0.28754
	0.00033456	1.97702	0.00033456	1.44997	0.00033456	0.1635	0.00033456	0.29405
	0.00033507	1.95334	0.00033507	1.4291	0.00033507	0.1561	0.00033507	0.30031
	0.00033558	1.92905	0.00033558	1.40892	0.00033558	0.14888	0.00033558	0.30662
	0.00033609	1.90509	0.00033609	1.38819	0.00033609	0.14215	0.00033609	0.31298
	0.0003366	1.88115	0.0003366	1.36783	0.0003366	0.135	0.0003366	0.3191
	0.00033711	1.85723	0.00033711	1.34722	0.00033711	0.12803	0.00033711	0.32558
	0.00033762	1.83364	0.00033762	1.32699	0.00033762	0.12156	0.00033762	0.33208
	0.00033813	1.80979	0.00033813	1.30681	0.00033813	0.11526	0.00033813	0.33924
	0.00033864	1.78627	0.00033864	1.28641	0.00033864	0.10915	0.00033864	0.3461
	0.00033915	1.7646	0.00033915	1.26608	0.00033915	0.1026	0.00033915	0.35298
	0.00033966	1.74169	0.00033966	1.24646	0.00033966	0.09685	0.00033966	0.35959
	0.00034017	1.71882	0.00034017	1.2266	0.00034017	0.0913	0.00034017	0.36656
	0.00034068	1.69505	0.00034068	1.20779	0.00034068	0.08655	0.00034068	0.37358
	0.00034119	1.67102	0.00034119	1.18816	0.00034119	0.08226	0.00034119	0.38032
	0.0003417	1.64766	0.0003417	1.16864	0.0003417	0.07721	0.0003417	0.38677
	0.00034221	1.62466	0.00034221	1.14893	0.00034221	0.07236	0.00034221	0.39357
	0.00034272	1.60168	0.00034272	1.12963	0.00034272	0.0677	0.00034272	0.39979
	0.00034323	1.57845	0.00034323	1.11043	0.00034323	0.06383	0.00034323	0.40606
	0.00034374	1.55527	0.00034374	1.09163	0.00034374	0.05923	0.00034374	0.41204
	0.00034425	1.53215	0.00034425	1.07231	0.00034425	0.05515	0.00034425	0.41837
	0.00034476	1.50941	0.00034476	1.05341	0.00034476	0.05096	0.00034476	0.42442
	0.00034527	1.48673	0.00034527	1.03462	0.00034527	0.04729	0.00034527	0.4308
	0.00034578	1.46381	0.00034578	1.01626	0.00034578	0.0432	0.00034578	0.43719
	0.00034629	1.44128	0.00034629	0.99771	0.00034629	0.03994	0.00034629	0.44359
	0.0003468	1.41852	0.0003468	0.97926	0.0003468	0.03686	0.0003468	0.45002
	0.00034731	1.39615	0.00034731	0.96156	0.00034731	0.03397	0.00034731	0.45616
	0.00034782	1.3742	0.00034782	0.94398	0.00034782	0.03126	0.00034782	0.46263
	0.00034833	1.35172	0.00034833	0.92653	0.00034833	0.02807	0.00034833	0.46914
	0.00034884	1.32875	0.00034884	0.90858	0.00034884	0.02598	0.00034884	0.47568
	0.00034935	1.30683	0.00034935	0.89076	0.00034935	0.02406	0.00034935	0.48256
	0.00034986	1.28502	0.00034986	0.87309	0.00034986	0.02202	0.00034986	0.48916
	0.00035037	1.263	0.00035037	0.85555	0.00035037	0.02082	0.00035037	0.49576
	0.00035088	1.24139	0.00035088	0.83847	0.00035088	0.02016	0.00035088	0.50237
	0.00035139	1.21956	0.00035139	0.82185	0.00035139	0.01784	0.00035139	0.509
	0.0003519	1.19815	0.0003519	0.80538	0.0003519	0.01724	0.0003519	0.51566
	0.00035241	1.17716	0.00035241	0.7878	0.00035241	0.01619	0.00035241	0.52265
	0.00035292	1.15565	0.00035292	0.77127	0.00035292	0.01596	0.00035292	0.52964
	0.00035343	1.13424	0.00035343	0.7555	0.00035343	0.01501	0.00035343	0.53728
	0.00035394	1.11325	0.00035394	0.73989	0.00035394	0.01519	0.00035394	0.54338
	0.00035445	1.09174	0.00035445	0.72413	0.00035445	0.01525	0.00035445	0.55044
	0.00035496	1.07097	0.00035496	0.70822	0.00035496	0.01549	0.00035496	0.55752
	0.00035547	1.05034	0.00035547	0.69216	0.00035547	0.01528	0.00035547	0.56432
	0.00035598	1.02987	0.00035598	0.67594	0.00035598	0.01526	0.00035598	0.57115
	0.00035649	1.00953	0.00035649	0.66082	0.00035649	0.01666	0.00035649	0.57866
	0.000357	0.98871	0.000357	0.64526	0.000357	0.01702	0.000357	0.58586
	0.00035751	0.96867	0.00035751	0.63019	0.00035751	0.01853	0.00035751	0.59307
	0.00035802	0.94845	0.00035802	0.61497	0.00035802	0.01992	0.00035802	0.60029
	0.00035853	0.92836	0.00035853	0.60022	0.00035853	0.0215	0.00035853	0.60718
	0.00035904	0.90873	0.00035904	0.58655	0.00035904	0.02357	0.00035904	0.61436
	0.00035955	0.88832	0.00035955	0.57145	0.00035955	0.02584	0.00035955	0.62063
	0.00036006	0.86899	0.00036006	0.55714	0.00036006	0.02798	0.00036006	0.62754
	0.00036057	0.84983	0.00036057	0.54176	0.00036057	0.02999	0.00036057	0.63479
	0.00036108	0.83113	0.00036108	0.52781	0.00036108	0.03246	0.00036108	0.64172
	0.00036159	0.81229	0.00036159	0.51437	0.00036159	0.03478	0.00036159	0.64803
	0.0003621	0.79235	0.0003621	0.50082	0.0003621	0.03759	0.0003621	0.65498
	0.00036261	0.77381	0.00036261	0.48779	0.00036261	0.04058	0.00036261	0.66163
	0.00036312	0.75543	0.00036312	0.47402	0.00036312	0.04343	0.00036312	0.6683
	0.00036363	0.73693	0.00036363	0.46106	0.00036363	0.04646	0.00036363	0.67498
	0.00036414	0.71924	0.00036414	0.44864	0.00036414	0.04997	0.00036414	0.68167
	0.00036465	0.70268	0.00036465	0.43612	0.00036465	0.05334	0.00036465	0.68837
	0.00036516	0.68506	0.00036516	0.4235	0.00036516	0.05689	0.00036516	0.69507
	0.00036567	0.66732	0.00036567	0.41203	0.00036567	0.0606	0.00036567	0.70177
	0.00036618	0.64974	0.00036618	0.39953	0.00036618	0.06479	0.00036618	0.70846
	0.00036669	0.63264	0.00036669	0.38722	0.00036669	0.06915	0.00036669	0.71483
	0.0003672	0.6151	0.0003672	0.37574	0.0003672	0.0737	0.0003672	0.72152
	0.00036771	0.59624	0.00036771	0.36414	0.00036771	0.07811	0.00036771	0.72884
	0.00036822	0.58071	0.00036822	0.35243	0.00036822	0.08299	0.00036822	0.73586
	0.00036873	0.56473	0.00036873	0.34094	0.00036873	0.08773	0.00036873	0.74289
	0.00036924	0.54892	0.00036924	0.32966	0.00036924	0.09232	0.00036924	0.74993
	0.00036975	0.5333	0.00036975	0.31859	0.00036975	0.09706	0.00036975	0.75666
	0.00037026	0.51663	0.00037026	0.30807	0.00037026	0.10226	0.00037026	0.76339
	0.00037077	0.50113	0.00037077	0.29778	0.00037077	0.1076	0.00037077	0.77014
	0.00037128	0.48616	0.00037128	0.28772	0.00037128	0.1134	0.00037128	0.77721
	0.00037179	0.47078	0.00037179	0.27818	0.00037179	0.11935	0.00037179	0.78429
	0.0003723	0.45591	0.0003723	0.26854	0.0003723	0.12546	0.0003723	0.79168
	0.00037281	0.44125	0.00037281	0.25912	0.00037281	0.13141	0.00037281	0.79875
	0.00037332	0.42679	0.00037332	0.24961	0.00037332	0.13721	0.00037332	0.80582
	0.00037383	0.41253	0.00037383	0.24064	0.00037383	0.14346	0.00037383	0.81289
	0.00037434	0.39848	0.00037434	0.23185	0.00037434	0.14985	0.00037434	0.82026
	0.00037485	0.38463	0.00037485	0.22357	0.00037485	0.157	0.00037485	0.8273
	0.00037536	0.3713	0.00037536	0.2155	0.00037536	0.16459	0.00037536	0.83435
	0.00037587	0.35756	0.00037587	0.20766	0.00037587	0.17167	0.00037587	0.84141
	0.00037638	0.34497	0.00037638	0.20005	0.00037638	0.18012	0.00037638	0.84848
	0.00037689	0.33229	0.00037689	0.19298	0.00037689	0.18683	0.00037689	0.85555
	0.0003774	0.31922	0.0003774	0.18614	0.0003774	0.19368	0.0003774	0.86262
	0.00037791	0.30638	0.00037791	0.17922	0.00037791	0.20094	0.00037791	0.86969
	0.00037842	0.29504	0.00037842	0.17284	0.00037842	0.20925	0.00037842	0.87675
	0.00037893	0.28363	0.00037893	0.16668	0.00037893	0.21738	0.00037893	0.8835
	0.00037944	0.27214	0.00037944	0.15981	0.00037944	0.22532	0.00037944	0.89024
	0.00037995	0.26088	0.00037995	0.15379	0.00037995	0.23369	0.00037995	0.89697
	0.00038046	0.25016	0.00038046	0.14769	0.00038046	0.24157	0.00038046	0.90369
	0.00038097	0.23904	0.00038097	0.14241	0.00038097	0.24923	0.00038097	0.9104
	0.00038148	0.22844	0.00038148	0.13704	0.00038148	0.25793	0.00038148	0.91741
	0.00038199	0.21776	0.00038199	0.13093	0.00038199	0.26672	0.00038199	0.92408
	0.0003825	0.20731	0.0003825	0.12566	0.0003825	0.275	0.0003825	0.9317
	0.00038301	0.19679	0.00038301	0.12096	0.00038301	0.28337	0.00038301	0.93903
	0.00038352	0.18714	0.00038352	0.11712	0.00038352	0.29245	0.00038352	0.94541
	0.00038403	0.17744	0.00038403	0.11258	0.00038403	0.30097	0.00038403	0.95211
	0.00038454	0.16765	0.00038454	0.10891	0.00038454	0.31081	0.00038454	0.95909
	0.00038505	0.15874	0.00038505	0.10517	0.00038505	0.3204	0.00038505	0.96575
	0.00038556	0.15009	0.00038556	0.10165	0.00038556	0.33005	0.00038556	0.97241
	0.00038607	0.14139	0.00038607	0.09802	0.00038607	0.33948	0.00038607	0.97907
	0.00038658	0.13294	0.00038658	0.09463	0.00038658	0.3487	0.00038658	0.98603
	0.00038709	0.12471	0.00038709	0.09145	0.00038709	0.35801	0.00038709	0.99329
	0.0003876	0.11641	0.0003876	0.08757	0.0003876	0.36771	0.0003876	1.00084
	0.00038811	0.1093	0.00038811	0.08581	0.00038811	0.37749	0.00038811	1.00804
	0.00038862	0.10152	0.00038862	0.08333	0.00038862	0.38732	0.00038862	1.01488
	0.00038913	0.09399	0.00038913	0.08231	0.00038913	0.39719	0.00038913	1.0217
	0.00038964	0.08702	0.00038964	0.08058	0.00038964	0.40744	0.00038964	1.02882
	0.00039015	0.08031	0.00039015	0.07938	0.00039015	0.41681	0.00039015	1.03594
	0.00039066	0.0742	0.00039066	0.07778	0.00039066	0.42656	0.00039066	1.04336
	0.00039117	0.06838	0.00039117	0.07703	0.00039117	0.43665	0.00039117	1.05045
	0.00039168	0.06284	0.00039168	0.07653	0.00039168	0.44709	0.00039168	1.05753
	0.00039219	0.05695	0.00039219	0.07627	0.00039219	0.45726	0.00039219	1.06426
	0.0003927	0.051	0.0003927	0.07594	0.0003927	0.46715	0.0003927	1.07128
	0.00039321	0.0453	0.00039321	0.07585	0.00039321	0.4771	0.00039321	1.07828
	0.00039372	0.04111	0.00039372	0.07599	0.00039372	0.48706	0.00039372	1.08524
	0.00039423	0.03717	0.00039423	0.07605	0.00039423	0.49734	0.00039423	1.09187
	0.00039474	0.03348	0.00039474	0.07663	0.00039474	0.50731	0.00039474	1.09878
	0.00039525	0.02941	0.00039525	0.07712	0.00039525	0.5176	0.00039525	1.10565
	0.00039576	0.02495	0.00039576	0.07878	0.00039576	0.5279	0.00039576	1.11278
	0.00039627	0.02229	0.00039627	0.08006	0.00039627	0.5382	0.00039627	1.11894
	0.00039678	0.01894	0.00039678	0.08188	0.00039678	0.54849	0.00039678	1.12507
	0.00039729	0.01557	0.00039729	0.08393	0.00039729	0.55848	0.00039729	1.13118
	0.0003978	0.01309	0.0003978	0.08526	0.0003978	0.56879	0.0003978	1.13757
	0.00039831	0.01119	0.00039831	0.08713	0.00039831	0.57908	0.00039831	1.14364
	0.00039882	0.00891	0.00039882	0.08953	0.00039882	0.58936	0.00039882	1.15001
	0.00039933	0.00626	0.00039933	0.09215	0.00039933	0.59963	0.00039933	1.15635
	0.00039984	0.00511	0.00039984	0.09498	0.00039984	0.60987	0.00039984	1.16298
	0.00040035	0.0036	0.00040035	0.09834	0.00040035	0.62009	0.00040035	1.16926
	0.00040086	0.00296	0.00040086	0.10127	0.00040086	0.62999	0.00040086	1.17551
	0.00040137	0.00227	0.00040137	0.10471	0.00040137	0.64017	0.00040137	1.18204
	0.00040188	0.00213	0.00040188	0.10834	0.00040188	0.65031	0.00040188	1.18854
	0.00040239	0.00222	0.00040239	0.11247	0.00040239	0.66074	0.00040239	1.195
	0.0004029	0.00161	0.0004029	0.11681	0.0004029	0.67113	0.0004029	1.20174
	0.00040341	0.00158	0.00040341	0.12136	0.00040341	0.68082	0.00040341	1.20846
	0.00040392	0.00212	0.00040392	0.12579	0.00040392	0.69105	0.00040392	1.21483
	0.00040443	0.00323	0.00040443	0.13042	0.00040443	0.70122	0.00040443	1.22148
	0.00040494	0.00427	0.00040494	0.13526	0.00040494	0.71101	0.00040494	1.22841
	0.00040545	0.00586	0.00040545	0.1406	0.00040545	0.72137	0.00040545	1.23501
	0.00040596	0.00769	0.00040596	0.14583	0.00040596	0.73134	0.00040596	1.2419
	0.00040647	0.00976	0.00040647	0.15125	0.00040647	0.74124	0.00040647	1.24845
	0.00040698	0.01115	0.00040698	0.15718	0.00040698	0.75077	0.00040698	1.25463
	0.00040749	0.01341	0.00040749	0.16235	0.00040749	0.75955	0.00040749	1.26075
	0.000408	0.01589	0.000408	0.16895	0.000408	0.76915	0.000408	1.26745
	0.00040851	0.01861	0.00040851	0.17541	0.00040851	0.77836	0.00040851	1.27378
	0.00040902	0.02156	0.00040902	0.18204	0.00040902	0.78778	0.00040902	1.28006
	0.00040953	0.02505	0.00040953	0.18949	0.00040953	0.7971	0.00040953	1.28533
	0.00041004	0.02815	0.00041004	0.1965	0.00041004	0.80753	0.00041004	1.29051
	0.00041055	0.03149	0.00041055	0.20463	0.00041055	0.81692	0.00041055	1.29654
	0.00041106	0.03507	0.00041106	0.21171	0.00041106	0.82682	0.00041106	1.3022
	0.00041157	0.0395	0.00041157	0.22022	0.00041157	0.8366	0.00041157	1.30812
	0.00041208	0.04419	0.00041208	0.22799	0.00041208	0.84595	0.00041208	1.31399
	0.00041259	0.0488	0.00041259	0.23562	0.00041259	0.85458	0.00041259	1.32012
	0.0004131	0.05365	0.0004131	0.24315	0.0004131	0.86342	0.0004131	1.32558
	0.00041361	0.05904	0.00041361	0.2518	0.00041361	0.87216	0.00041361	1.33161
	0.00041412	0.06434	0.00041412	0.26062	0.00041412	0.8814	0.00041412	1.33726
	0.00041463	0.07018	0.00041463	0.2696	0.00041463	0.89051	0.00041463	1.34316
	0.00041514	0.07625	0.00041514	0.27874	0.00041514	0.89952	0.00041514	1.34777
	0.00041565	0.08221	0.00041565	0.2874	0.00041565	0.90871	0.00041565	1.35329
	0.00041616	0.08902	0.00041616	0.29714	0.00041616	0.91746	0.00041616	1.35847
	0.00041667	0.09544	0.00041667	0.3061	0.00041667	0.92578	0.00041667	1.36422
	0.00041718	0.10209	0.00041718	0.31554	0.00041718	0.93459	0.00041718	1.36928
	0.00041769	0.1093	0.00041769	0.32544	0.00041769	0.94387	0.00041769	1.37491
	0.0004182	0.11674	0.0004182	0.33517	0.0004182	0.9527	0.0004182	1.37986
	0.00041871	0.12312	0.00041871	0.3447	0.00041871	0.962	0.00041871	1.38479
	0.00041922	0.13	0.00041922	0.35498	0.00041922	0.97146	0.00041922	1.3903
	0.00041973	0.13801	0.00041973	0.36477	0.00041973	0.98015	0.00041973	1.39546
	0.00042024	0.14626	0.00042024	0.3753	0.00042024	0.98808	0.00042024	1.40057
	0.00042075	0.15474	0.00042075	0.38596	0.00042075	0.99713	0.00042075	1.40594
	0.00042126	0.16342	0.00042126	0.39676	0.00042126	1.00605	0.00042126	1.41095
	0.00042177	0.17287	0.00042177	0.40673	0.00042177	1.01482	0.00042177	1.4159
	0.00042228	0.18061	0.00042228	0.41742	0.00042228	1.02375	0.00042228	1.42079
	0.00042279	0.18979	0.00042279	0.42821	0.00042279	1.03283	0.00042279	1.4253
	0.0004233	0.19885	0.0004233	0.43908	0.0004233	1.04117	0.0004233	1.43005
	0.00042381	0.20809	0.00042381	0.45005	0.00042381	1.04936	0.00042381	1.43504
	0.00042432	0.21844	0.00042432	0.46112	0.00042432	1.05802	0.00042432	1.43997
	0.00042483	0.22832	0.00042483	0.47197	0.00042483	1.06654	0.00042483	1.44548
	0.00042534	0.23806	0.00042534	0.48259	0.00042534	1.0749	0.00042534	1.45032
	0.00042585	0.2486	0.00042585	0.49359	0.00042585	1.08311	0.00042585	1.45511
	0.00042636	0.2587	0.00042636	0.50468	0.00042636	1.09148	0.00042636	1.45984
	0.00042687	0.26897	0.00042687	0.51616	0.00042687	1.09877	0.00042687	1.46419
	0.00042738	0.27941	0.00042738	0.52772	0.00042738	1.10717	0.00042738	1.46877
	0.00042789	0.29033	0.00042789	0.53906	0.00042789	1.11573	0.00042789	1.47296
	0.0004284	0.30107	0.0004284	0.55045	0.0004284	1.12383	0.0004284	1.47737
	0.00042891	0.31227	0.00042891	0.56254	0.00042891	1.13242	0.00042891	1.48171
	0.00042942	0.32328	0.00042942	0.57437	0.00042942	1.14089	0.00042942	1.48597
	0.00042993	0.33473	0.00042993	0.58656	0.00042993	1.14861	0.00042993	1.48982
	0.00043044	0.34539	0.00043044	0.59847	0.00043044	1.15651	0.00043044	1.49361
	0.00043095	0.35682	0.00043095	0.60946	0.00043095	1.16456	0.00043095	1.49765
	0.00043146	0.36835	0.00043146	0.62204	0.00043146	1.17214	0.00043146	1.50162
	0.00043197	0.38031	0.00043197	0.63372	0.00043197	1.17989	0.00043197	1.50522
	0.00043248	0.3927	0.00043248	0.64604	0.00043248	1.18812	0.00043248	1.50876
	0.00043299	0.40491	0.00043299	0.65871	0.00043299	1.19588	0.00043299	1.51254
	0.0004335	0.41724	0.0004335	0.67079	0.0004335	1.20382	0.0004335	1.51627
	0.00043401	0.4297	0.00043401	0.68224	0.00043401	1.2113	0.00043401	1.51963
	0.00043452	0.44226	0.00043452	0.69463	0.00043452	1.21892	0.00043452	1.52355
	0.00043503	0.45461	0.00043503	0.70641	0.00043503	1.22671	0.00043503	1.52772
	0.00043554	0.46705	0.00043554	0.71848	0.00043554	1.23469	0.00043554	1.53086
	0.00043605	0.47987	0.00043605	0.73147	0.00043605	1.24288	0.00043605	1.53451
	0.00043656	0.49245	0.00043656	0.74352	0.00043656	1.25096	0.00043656	1.53745
	0.00043707	0.50507	0.00043707	0.75553	0.00043707	1.25892	0.00043707	1.54094
	0.00043758	0.51773	0.00043758	0.7678	0.00043758	1.26643	0.00043758	1.54467
	0.00043809	0.53046	0.00043809	0.7797	0.00043809	1.27411	0.00043809	1.54895
	0.0004386	0.54324	0.0004386	0.79251	0.0004386	1.28106	0.0004386	1.55288
	0.00043911	0.5564	0.00043911	0.80404	0.00043911	1.2885	0.00043911	1.55642
	0.00043962	0.5696	0.00043962	0.81676	0.00043962	1.29613	0.00043962	1.55926
	0.00044013	0.58252	0.00044013	0.82884	0.00044013	1.30456	0.00044013	1.56264
	0.00044064	0.5958	0.00044064	0.84056	0.00044064	1.3116	0.00044064	1.56626
	0.00044115	0.60913	0.00044115	0.85251	0.00044115	1.32035	0.00044115	1.56885
	0.00044166	0.62249	0.00044166	0.86435	0.00044166	1.32774	0.00044166	1.5723
	0.00044217	0.63555	0.00044217	0.87547	0.00044217	1.33535	0.00044217	1.57534
	0.00044268	0.64862	0.00044268	0.88714	0.00044268	1.34222	0.00044268	1.57828
	0.00044319	0.66201	0.00044319	0.89872	0.00044319	1.34959	0.00044319	1.58079
	0.0004437	0.6754	0.0004437	0.9105	0.0004437	1.35717	0.0004437	1.58441
	0.00044421	0.68846	0.00044421	0.9228	0.00044421	1.36432	0.00044421	1.58633
	0.00044472	0.7012	0.00044472	0.93437	0.00044472	1.37137	0.00044472	1.58876
	0.00044523	0.71454	0.00044523	0.94615	0.00044523	1.37891	0.00044523	1.59049
	0.00044574	0.72756	0.00044574	0.9575	0.00044574	1.38572	0.00044574	1.59276
	0.00044625	0.74055	0.00044625	0.96842	0.00044625	1.39272	0.00044625	1.59492
	0.00044676	0.75382	0.00044676	0.97953	0.00044676	1.39961	0.00044676	1.59667
	0.00044727	0.76772	0.00044727	0.99083	0.00044727	1.4064	0.00044727	1.59862
	0.00044778	0.78036	0.00044778	1.002	0.00044778	1.41306	0.00044778	1.60047
	0.00044829	0.79327	0.00044829	1.01366	0.00044829	1.41962	0.00044829	1.6016
	0.0004488	0.80581	0.0004488	1.02487	0.0004488	1.42605	0.0004488	1.60264
	0.00044931	0.8189	0.00044931	1.0356	0.00044931	1.43268	0.00044931	1.60388
	0.00044982	0.83285	0.00044982	1.04617	0.00044982	1.43921	0.00044982	1.60501
	0.00045033	0.84641	0.00045033	1.05722	0.00045033	1.44595	0.00045033	1.60602
	0.00045084	0.85988	0.00045084	1.0681	0.00045084	1.45259	0.00045084	1.60693
	0.00045135	0.87293	0.00045135	1.07883	0.00045135	1.45977	0.00045135	1.60805
	0.00045186	0.88526	0.00045186	1.08938	0.00045186	1.46656	0.00045186	1.60908
	0.00045237	0.8975	0.00045237	1.09976	0.00045237	1.47295	0.00045237	1.60971
	0.00045288	0.90965	0.00045288	1.10996	0.00045288	1.47955	0.00045288	1.61056
	0.00045339	0.92233	0.00045339	1.1203	0.00045339	1.48606	0.00045339	1.61133
	0.0004539	0.93523	0.0004539	1.13014	0.0004539	1.4928	0.0004539	1.61201
	0.00045441	0.94768	0.00045441	1.14042	0.00045441	1.49946	0.00045441	1.61291
	0.00045492	0.95999	0.00045492	1.15086	0.00045492	1.50605	0.00045492	1.61311
	0.00045543	0.97214	0.00045543	1.16079	0.00045543	1.51255	0.00045543	1.61321
	0.00045594	0.98446	0.00045594	1.17053	0.00045594	1.51867	0.00045594	1.61319
	0.00045645	0.99662	0.00045645	1.18039	0.00045645	1.52471	0.00045645	1.61304
	0.00045696	1.00832	0.00045696	1.19008	0.00045696	1.53069	0.00045696	1.61247
	0.00045747	1.0205	0.00045747	1.19989	0.00045747	1.5366	0.00045747	1.61271
	0.00045798	1.0322	0.00045798	1.20951	0.00045798	1.54305	0.00045798	1.61252
	0.00045849	1.04375	0.00045849	1.21894	0.00045849	1.54943	0.00045849	1.61191
	0.000459	1.05543	0.000459	1.22851	0.000459	1.55482	0.000459	1.61149
	0.00045951	1.06692	0.00045951	1.23758	0.00045951	1.56048	0.00045951	1.61097
	0.00046002	1.07824	0.00046002	1.2471	0.00046002	1.56608	0.00046002	1.61003
	0.00046053	1.08968	0.00046053	1.25612	0.00046053	1.57164	0.00046053	1.60897
	0.00046104	1.10159	0.00046104	1.26559	0.00046104	1.57744	0.00046104	1.60779
	0.00046155	1.11242	0.00046155	1.27425	0.00046155	1.58415	0.00046155	1.60681
	0.00046206	1.12369	0.00046206	1.28334	0.00046206	1.5899	0.00046206	1.60508
	0.00046257	1.13475	0.00046257	1.29224	0.00046257	1.59562	0.00046257	1.60387
	0.00046308	1.14592	0.00046308	1.30157	0.00046308	1.60131	0.00046308	1.60224
	0.00046359	1.15687	0.00046359	1.31071	0.00046359	1.60666	0.00046359	1.60047
	0.0004641	1.16761	0.0004641	1.31963	0.0004641	1.61136	0.0004641	1.59923
	0.00046461	1.17844	0.00046461	1.32771	0.00046461	1.61695	0.00046461	1.59758
	0.00046512	1.18903	0.00046512	1.33682	0.00046512	1.62282	0.00046512	1.5955
	0.00046563	1.19973	0.00046563	1.34576	0.00046563	1.62836	0.00046563	1.593
	0.00046614	1.21053	0.00046614	1.35453	0.00046614	1.63358	0.00046614	1.59071
	0.00046665	1.22113	0.00046665	1.36344	0.00046665	1.63878	0.00046665	1.58673
	0.00046716	1.23183	0.00046716	1.37122	0.00046716	1.64456	0.00046716	1.5842
	0.00046767	1.242	0.00046767	1.37974	0.00046767	1.65	0.00046767	1.58157
	0.00046818	1.25226	0.00046818	1.38777	0.00046818	1.65513	0.00046818	1.57947
	0.00046869	1.26262	0.00046869	1.39622	0.00046869	1.66027	0.00046869	1.57727
	0.0004692	1.27244	0.0004692	1.40512	0.0004692	1.66482	0.0004692	1.57467
	0.00046971	1.28204	0.00046971	1.4129	0.00046971	1.66848	0.00046971	1.57196
	0.00047022	1.29235	0.00047022	1.42144	0.00047022	1.67404	0.00047022	1.56823
	0.00047073	1.30244	0.00047073	1.43008	0.00047073	1.679	0.00047073	1.56503
	0.00047124	1.312	0.00047124	1.43851	0.00047124	1.68432	0.00047124	1.56235
	0.00047175	1.32164	0.00047175	1.44673	0.00047175	1.68968	0.00047175	1.55957
	0.00047226	1.33105	0.00047226	1.45447	0.00047226	1.69478	0.00047226	1.55545
	0.00047277	1.34085	0.00047277	1.46266	0.00047277	1.6993	0.00047277	1.55278
	0.00047328	1.35045	0.00047328	1.47035	0.00047328	1.70418	0.00047328	1.5497
	0.00047379	1.35984	0.00047379	1.47882	0.00047379	1.70878	0.00047379	1.54682
	0.0004743	1.369	0.0004743	1.48713	0.0004743	1.71374	0.0004743	1.54352
	0.00047481	1.37825	0.00047481	1.49559	0.00047481	1.71873	0.00047481	1.53918
	0.00047532	1.38825	0.00047532	1.50358	0.00047532	1.72409	0.00047532	1.53505
	0.00047583	1.3968	0.00047583	1.51139	0.00047583	1.72859	0.00047583	1.53113
	0.00047634	1.40701	0.00047634	1.51932	0.00047634	1.73379	0.00047634	1.52742
	0.00047685	1.41639	0.00047685	1.52708	0.00047685	1.73875	0.00047685	1.52359
	0.00047736	1.42554	0.00047736	1.53497	0.00047736	1.7441	0.00047736	1.51902
	0.00047787	1.43444	0.00047787	1.54299	0.00047787	1.74892	0.00047787	1.51464
	0.00047838	1.44312	0.00047838	1.55116	0.00047838	1.75413	0.00047838	1.50982
	0.00047889	1.45128	0.00047889	1.55884	0.00047889	1.7591	0.00047889	1.50519
	0.0004794	1.46048	0.0004794	1.56666	0.0004794	1.76353	0.0004794	1.50043
	0.00047991	1.46884	0.00047991	1.57463	0.00047991	1.76804	0.00047991	1.49558
	0.00048042	1.4773	0.00048042	1.58244	0.00048042	1.77326	0.00048042	1.49033
	0.00048093	1.48709	0.00048093	1.59041	0.00048093	1.77859	0.00048093	1.485
	0.00048144	1.49573	0.00048144	1.59791	0.00048144	1.78401	0.00048144	1.47988
	0.00048195	1.50449	0.00048195	1.60557	0.00048195	1.78953	0.00048195	1.47466
	0.00048246	1.51273	0.00048246	1.61338	0.00048246	1.79484	0.00048246	1.4687
	0.00048297	1.5214	0.00048297	1.62103	0.00048297	1.80056	0.00048297	1.46296
	0.00048348	1.52956	0.00048348	1.62916	0.00048348	1.80639	0.00048348	1.45714
	0.00048399	1.53813	0.00048399	1.63653	0.00048399	1.81203	0.00048399	1.45154
	0.0004845	1.54682	0.0004845	1.64374	0.0004845	1.81717	0.0004845	1.44586
	0.00048501	1.5553	0.00048501	1.65112	0.00048501	1.82307	0.00048501	1.44009
	0.00048552	1.56356	0.00048552	1.65864	0.00048552	1.82848	0.00048552	1.43456
	0.00048603	1.57161	0.00048603	1.66601	0.00048603	1.83434	0.00048603	1.42864
	0.00048654	1.5801	0.00048654	1.67355	0.00048654	1.83972	0.00048654	1.42295
	0.00048705	1.58841	0.00048705	1.68094	0.00048705	1.84554	0.00048705	1.41688
	0.00048756	1.59654	0.00048756	1.68819	0.00048756	1.85119	0.00048756	1.41072
	0.00048807	1.60419	0.00048807	1.69499	0.00048807	1.85696	0.00048807	1.40386
	0.00048858	1.61196	0.00048858	1.70228	0.00048858	1.86318	0.00048858	1.39753
	0.00048909	1.62018	0.00048909	1.70945	0.00048909	1.8689	0.00048909	1.39112
	0.0004896	1.62856	0.0004896	1.7165	0.0004896	1.87476	0.0004896	1.38465
	0.00049011	1.63769	0.00049011	1.72373	0.00049011	1.88136	0.00049011	1.37778
	0.00049062	1.64601	0.00049062	1.73083	0.00049062	1.88749	0.00049062	1.37114
	0.00049113	1.65353	0.00049113	1.73749	0.00049113	1.89347	0.00049113	1.36412
	0.00049164	1.66121	0.00049164	1.744	0.00049164	1.89994	0.00049164	1.35701
	0.00049215	1.66907	0.00049215	1.75132	0.00049215	1.90657	0.00049215	1.34981
	0.00049266	1.67705	0.00049266	1.75882	0.00049266	1.91401	0.00049266	1.34249
	0.00049317	1.68549	0.00049317	1.76591	0.00049317	1.92035	0.00049317	1.33507
	0.00049368	1.69346	0.00049368	1.77257	0.00049368	1.92683	0.00049368	1.32756
	0.00049419	1.70096	0.00049419	1.77911	0.00049419	1.93345	0.00049419	1.31997
	0.0004947	1.70863	0.0004947	1.78585	0.0004947	1.94023	0.0004947	1.31294
	0.00049521	1.71678	0.00049521	1.79344	0.00049521	1.94625	0.00049521	1.30617
	0.00049572	1.72447	0.00049572	1.80097	0.00049572	1.95339	0.00049572	1.29811
	0.00049623	1.73265	0.00049623	1.80812	0.00049623	1.95975	0.00049623	1.29027
	0.00049674	1.74067	0.00049674	1.81423	0.00049674	1.9672	0.00049674	1.28204
	0.00049725	1.74825	0.00049725	1.82118	0.00049725	1.9748	0.00049725	1.27373
	0.00049776	1.756	0.00049776	1.82772	0.00049776	1.98193	0.00049776	1.26504
	0.00049827	1.7636	0.00049827	1.8351	0.00049827	1.98984	0.00049827	1.25723
	0.00049878	1.77104	0.00049878	1.84176	0.00049878	1.99697	0.00049878	1.24935
	0.00049929	1.77864	0.00049929	1.84802	0.00049929	2.00458	0.00049929	1.24139
	0.0004998	1.78638	0.0004998	1.8545	0.0004998	2.01202	0.0004998	1.23305
	0.00050031	1.79399	0.00050031	1.86088	0.00050031	2.01988	0.00050031	1.22434
	0.00050082	1.80116	0.00050082	1.86931	0.00050082	2.02786	0.00050082	1.21649
	0.00050133	1.8082	0.00050133	1.87576	0.00050133	2.03502	0.00050133	1.20734
	0.00050184	1.81633	0.00050184	1.88337	0.00050184	2.04231	0.00050184	1.19848
	0.00050235	1.82434	0.00050235	1.88965	0.00050235	2.05005	0.00050235	1.1899
	0.00050286	1.83223	0.00050286	1.89618	0.00050286	2.0573	0.00050286	1.18158
	0.00050337	1.83969	0.00050337	1.90297	0.00050337	2.06502	0.00050337	1.17353
	0.00050388	1.84607	0.00050388	1.90999	0.00050388	2.07287	0.00050388	1.16513
	0.00050439	1.85355	0.00050439	1.9163	0.00050439	2.08088	0.00050439	1.15668
	0.0005049	1.86059	0.0005049	1.92285	0.0005049	2.08902	0.0005049	1.14818
	0.00050541	1.86813	0.00050541	1.92963	0.00050541	2.097	0.00050541	1.13965
	0.00050592	1.87555	0.00050592	1.93603	0.00050592	2.10543	0.00050592	1.13076
	0.00050643	1.88285	0.00050643	1.94204	0.00050643	2.114	0.00050643	1.12245
	0.00050694	1.88971	0.00050694	1.94891	0.00050694	2.12237	0.00050694	1.11409
	0.00050745	1.89706	0.00050745	1.95508	0.00050745	2.13023	0.00050745	1.10538
	0.00050796	1.90367	0.00050796	1.9615	0.00050796	2.13852	0.00050796	1.09661
	0.00050847	1.91081	0.00050847	1.96815	0.00050847	2.14725	0.00050847	1.08811
	0.00050898	1.91817	0.00050898	1.97475	0.00050898	2.15579	0.00050898	1.07895
	0.00050949	1.92454	0.00050949	1.98193	0.00050949	2.16383	0.00050949	1.06977
	0.00051	1.93241	0.00051	1.98814	0.00051	2.17294	0.00051	1.06054
	0.00051051	1.93893	0.00051051	1.99491	0.00051051	2.1806	0.00051051	1.05127
	0.00051102	1.94599	0.00051102	2.00163	0.00051102	2.18869	0.00051102	1.04193
	0.00051153	1.95296	0.00051153	2.00826	0.00051153	2.19753	0.00051153	1.03252
	0.00051204	1.96016	0.00051204	2.01452	0.00051204	2.2065	0.00051204	1.02305
	0.00051255	1.96697	0.00051255	2.02133	0.00051255	2.21467	0.00051255	1.01384
	0.00051306	1.97432	0.00051306	2.02746	0.00051306	2.22357	0.00051306	1.00428
	0.00051357	1.98096	0.00051357	2.03447	0.00051357	2.23224	0.00051357	0.99467
	0.00051408	1.98783	0.00051408	2.04081	0.00051408	2.24102	0.00051408	0.98532
	0.00051459	1.99556	0.00051459	2.04741	0.00051459	2.24989	0.00051459	0.97593
	0.0005151	2.00257	0.0005151	2.05332	0.0005151	2.25822	0.0005151	0.9665
	0.00051561	2.0092	0.00051561	2.06013	0.00051561	2.26695	0.00051561	0.95703
	0.00051612	2.01575	0.00051612	2.06658	0.00051612	2.27574	0.00051612	0.94755
	0.00051663	2.02253	0.00051663	2.07301	0.00051663	2.2846	0.00051663	0.93774
	0.00051714	2.02893	0.00051714	2.07942	0.00051714	2.29322	0.00051714	0.92792
	0.00051765	2.03588	0.00051765	2.0858	0.00051765	2.30193	0.00051765	0.9184
	0.00051816	2.04275	0.00051816	2.09246	0.00051816	2.31136	0.00051816	0.90855
	0.00051867	2.04924	0.00051867	2.09908	0.00051867	2.32088	0.00051867	0.89897
	0.00051918	2.05566	0.00051918	2.10505	0.00051918	2.32987	0.00051918	0.88939
	0.00051969	2.06263	0.00051969	2.1116	0.00051969	2.33827	0.00051969	0.87981
	0.0005202	2.06952	0.0005202	2.11812	0.0005202	2.34673	0.0005202	0.87023
	0.00052071	2.07694	0.00052071	2.12461	0.00052071	2.35622	0.00052071	0.86129
	0.00052122	2.08399	0.00052122	2.13044	0.00052122	2.36514	0.00052122	0.85174
	0.00052173	2.09096	0.00052173	2.13719	0.00052173	2.37503	0.00052173	0.84219
	0.00052224	2.09756	0.00052224	2.1436	0.00052224	2.38406	0.00052224	0.83201
	0.00052275	2.10473	0.00052275	2.15031	0.00052275	2.39283	0.00052275	0.82213
	0.00052326	2.11152	0.00052326	2.15704	0.00052326	2.40135	0.00052326	0.81258
	0.00052377	2.11829	0.00052377	2.16186	0.00052377	2.41083	0.00052377	0.80243
	0.00052428	2.12499	0.00052428	2.16792	0.00052428	2.41973	0.00052428	0.79356
	0.00052479	2.13131	0.00052479	2.17431	0.00052479	2.42869	0.00052479	0.78379
	0.0005253	2.13852	0.0005253	2.18133	0.0005253	2.43772	0.0005253	0.77433
	0.00052581	2.1457	0.00052581	2.18773	0.00052581	2.44649	0.00052581	0.76455
	0.00052632	2.1525	0.00052632	2.19443	0.00052632	2.45563	0.00052632	0.75567
	0.00052683	2.15892	0.00052683	2.20019	0.00052683	2.46512	0.00052683	0.74552
	0.00052734	2.1659	0.00052734	2.20656	0.00052734	2.47434	0.00052734	0.73569
	0.00052785	2.1725	0.00052785	2.21264	0.00052785	2.48359	0.00052785	0.72558
	0.00052836	2.17939	0.00052836	2.21843	0.00052836	2.49287	0.00052836	0.71609
	0.00052887	2.18625	0.00052887	2.22396	0.00052887	2.50124	0.00052887	0.70661
	0.00052938	2.19276	0.00052938	2.22861	0.00052938	2.50993	0.00052938	0.69712
	0.00052989	2.19985	0.00052989	2.23488	0.00052989	2.51927	0.00052989	0.68732
	0.0005304	2.20626	0.0005304	2.24086	0.0005304	2.52802	0.0005304	0.67723
	0.00053091	2.21234	0.00053091	2.24688	0.00053091	2.53679	0.00053091	0.66717
	0.00053142	2.21905	0.00053142	2.25359	0.00053142	2.54559	0.00053142	0.65713
	0.00053193	2.22603	0.00053193	2.25944	0.00053193	2.55472	0.00053193	0.64713
	0.00053244	2.23425	0.00053244	2.26535	0.00053244	2.56295	0.00053244	0.63747
	0.00053295	2.2409	0.00053295	2.27132	0.00053295	2.5712	0.00053295	0.62753
	0.00053346	2.24752	0.00053346	2.27732	0.00053346	2.58009	0.00053346	0.61824
	0.00053397	2.25442	0.00053397	2.28305	0.00053397	2.58834	0.00053397	0.60867
	0.00053448	2.2613	0.00053448	2.28883	0.00053448	2.59658	0.00053448	0.59944
	0.00053499	2.26726	0.00053499	2.29437	0.00053499	2.60481	0.00053499	0.58964
	0.0005355	2.27445	0.0005355	2.29997	0.0005355	2.61305	0.0005355	0.58052
	0.00053601	2.28132	0.00053601	2.30534	0.00053601	2.62096	0.00053601	0.57114
	0.00053652	2.28817	0.00053652	2.31079	0.00053652	2.62886	0.00053652	0.5618
	0.00053703	2.29596	0.00053703	2.31601	0.00053703	2.63705	0.00053703	0.55281
	0.00053754	2.3025	0.00053754	2.32134	0.00053754	2.6452	0.00053754	0.54386
	0.00053805	2.30966	0.00053805	2.32676	0.00053805	2.65301	0.00053805	0.53434
	0.00053856	2.31589	0.00053856	2.3326	0.00053856	2.66079	0.00053856	0.5252
	0.00053907	2.32276	0.00053907	2.33823	0.00053907	2.66856	0.00053907	0.51642
	0.00053958	2.32994	0.00053958	2.34302	0.00053958	2.67631	0.00053958	0.50799
	0.00054009	2.33713	0.00054009	2.34856	0.00054009	2.68434	0.00054009	0.49928
	0.0005406	2.3443	0.0005406	2.3542	0.0005406	2.69236	0.0005406	0.49092
	0.00054111	2.35177	0.00054111	2.35965	0.00054111	2.70065	0.00054111	0.4826
	0.00054162	2.35891	0.00054162	2.36521	0.00054162	2.70794	0.00054162	0.47402
	0.00054213	2.36574	0.00054213	2.37057	0.00054213	2.71549	0.00054213	0.46519
	0.00054264	2.37289	0.00054264	2.37638	0.00054264	2.723	0.00054264	0.45706
	0.00054315	2.37974	0.00054315	2.382	0.00054315	2.73015	0.00054315	0.44897
	0.00054366	2.3869	0.00054366	2.38746	0.00054366	2.73724	0.00054366	0.44093
	0.00054417	2.39377	0.00054417	2.39306	0.00054417	2.74457	0.00054417	0.43231
	0.00054468	2.40095	0.00054468	2.39851	0.00054468	2.75151	0.00054468	0.42404
	0.00054519	2.40783	0.00054519	2.40412	0.00054519	2.75871	0.00054519	0.4152
	0.0005457	2.4147	0.0005457	2.40959	0.0005457	2.76585	0.0005457	0.40673
	0.00054621	2.42159	0.00054621	2.41492	0.00054621	2.77262	0.00054621	0.39834
	0.00054672	2.4288	0.00054672	2.4201	0.00054672	2.77962	0.00054672	0.39001
	0.00054723	2.4354	0.00054723	2.42545	0.00054723	2.78623	0.00054723	0.38204
	0.00054774	2.44262	0.00054774	2.43097	0.00054774	2.79308	0.00054774	0.37347
	0.00054825	2.44954	0.00054825	2.43604	0.00054825	2.79952	0.00054825	0.36527
	0.00054876	2.45616	0.00054876	2.44127	0.00054876	2.80652	0.00054876	0.35713
	0.00054927	2.46311	0.00054927	2.44603	0.00054927	2.81183	0.00054927	0.34907
	0.00054978	2.47007	0.00054978	2.45188	0.00054978	2.8186	0.00054978	0.34172
	0.00055029	2.47737	0.00055029	2.45728	0.00055029	2.82464	0.00055029	0.33413
	0.0005508	2.48469	0.0005508	2.46319	0.0005508	2.83088	0.0005508	0.32601
	0.00055131	2.49205	0.00055131	2.46805	0.00055131	2.83701	0.00055131	0.31795
	0.00055182	2.49883	0.00055182	2.47311	0.00055182	2.84303	0.00055182	0.30995
	0.00055233	2.50504	0.00055233	2.47997	0.00055233	2.84866	0.00055233	0.30235
	0.00055284	2.51159	0.00055284	2.48487	0.00055284	2.85481	0.00055284	0.29484
	0.00055335	2.51849	0.00055335	2.49027	0.00055335	2.86023	0.00055335	0.2874
	0.00055386	2.5248	0.00055386	2.49493	0.00055386	2.86618	0.00055386	0.28069
	0.00055437	2.53114	0.00055437	2.50104	0.00055437	2.87078	0.00055437	0.27408
	0.00055488	2.53815	0.00055488	2.50612	0.00055488	2.8762	0.00055488	0.26693
	0.00055539	2.54459	0.00055539	2.51234	0.00055539	2.88121	0.00055539	0.26048
	0.0005559	2.55108	0.0005559	2.51908	0.0005559	2.88641	0.0005559	0.25379
	0.00055641	2.55794	0.00055641	2.52509	0.00055641	2.89116	0.00055641	0.24719
	0.00055692	2.56329	0.00055692	2.53099	0.00055692	2.89575	0.00055692	0.24007
	0.00055743	2.56964	0.00055743	2.53647	0.00055743	2.90081	0.00055743	0.23371
	0.00055794	2.57606	0.00055794	2.5428	0.00055794	2.90541	0.00055794	0.22746
	0.00055845	2.58224	0.00055845	2.54843	0.00055845	2.90925	0.00055845	0.221
	0.00055896	2.5885	0.00055896	2.55491	0.00055896	2.91294	0.00055896	0.21494
	0.00055947	2.59453	0.00055947	2.56129	0.00055947	2.91647	0.00055947	0.20898
	0.00055998	2.60032	0.00055998	2.56785	0.00055998	2.91985	0.00055998	0.20311
	0.00056049	2.60618	0.00056049	2.57429	0.00056049	2.9234	0.00056049	0.19671
	0.000561	2.61178	0.000561	2.58093	0.000561	2.92712	0.000561	0.19039
	0.00056151	2.61776	0.00056151	2.58777	0.00056151	2.93038	0.00056151	0.18414
	0.00056202	2.62382	0.00056202	2.59449	0.00056202	2.9335	0.00056202	0.17796
	0.00056253	2.62967	0.00056253	2.60111	0.00056253	2.93615	0.00056253	0.17218
	0.00056304	2.63529	0.00056304	2.60794	0.00056304	2.93893	0.00056304	0.16616
	0.00056355	2.64101	0.00056355	2.61468	0.00056355	2.94188	0.00056355	0.16054
	0.00056406	2.64652	0.00056406	2.62194	0.00056406	2.94498	0.00056406	0.15534
	0.00056457	2.65216	0.00056457	2.62909	0.00056457	2.9479	0.00056457	0.14994
	0.00056508	2.6573	0.00056508	2.63646	0.00056508	2.95033	0.00056508	0.14464
	0.00056559	2.66286	0.00056559	2.64403	0.00056559	2.95258	0.00056559	0.13914
	0.0005661	2.66946	0.0005661	2.6518	0.0005661	2.95435	0.0005661	0.13373
	0.00056661	2.67463	0.00056661	2.65947	0.00056661	2.95595	0.00056661	0.12841
	0.00056712	2.68054	0.00056712	2.66733	0.00056712	2.9577	0.00056712	0.12352
	0.00056763	2.68658	0.00056763	2.67539	0.00056763	2.95929	0.00056763	0.11874
	0.00056814	2.69149	0.00056814	2.68333	0.00056814	2.96072	0.00056814	0.11438
	0.00056865	2.69687	0.00056865	2.69114	0.00056865	2.96166	0.00056865	0.10981
	0.00056916	2.70209	0.00056916	2.69883	0.00056916	2.96272	0.00056916	0.10533
	0.00056967	2.70746	0.00056967	2.70702	0.00056967	2.96391	0.00056967	0.10126
	0.00057018	2.71268	0.00057018	2.7154	0.00057018	2.96431	0.00057018	0.097
	0.00057069	2.71807	0.00057069	2.72336	0.00057069	2.9645	0.00057069	0.09286
	0.0005712	2.72332	0.0005712	2.73151	0.0005712	2.9645	0.0005712	0.08886
	0.00057171	2.72842	0.00057171	2.73985	0.00057171	2.96433	0.00057171	0.08497
	0.00057222	2.73373	0.00057222	2.7484	0.00057222	2.96397	0.00057222	0.08088
	0.00057273	2.73954	0.00057273	2.75619	0.00057273	2.96375	0.00057273	0.07722
	0.00057324	2.74552	0.00057324	2.76479	0.00057324	2.96302	0.00057324	0.07429
	0.00057375	2.75042	0.00057375	2.77387	0.00057375	2.96242	0.00057375	0.07084
	0.00057426	2.7555	0.00057426	2.7825	0.00057426	2.96131	0.00057426	0.06782
	0.00057477	2.76078	0.00057477	2.7913	0.00057477	2.95937	0.00057477	0.06461
	0.00057528	2.76624	0.00057528	2.80023	0.00057528	2.95818	0.00057528	0.06182
	0.00057579	2.77157	0.00057579	2.80932	0.00057579	2.95618	0.00057579	0.05882
	0.0005763	2.7771	0.0005763	2.81827	0.0005763	2.95491	0.0005763	0.05622
	0.00057681	2.78251	0.00057681	2.82769	0.00057681	2.95343	0.00057681	0.05311
	0.00057732	2.78781	0.00057732	2.83662	0.00057732	2.95176	0.00057732	0.0501
	0.00057783	2.79301	0.00057783	2.84635	0.00057783	2.94993	0.00057783	0.04752
	0.00057834	2.79841	0.00057834	2.8553	0.00057834	2.94825	0.00057834	0.04442
	0.00057885	2.80374	0.00057885	2.86471	0.00057885	2.94575	0.00057885	0.04206
	0.00057936	2.80897	0.00057936	2.87366	0.00057936	2.94276	0.00057936	0.03951
	0.00057987	2.81474	0.00057987	2.88276	0.00057987	2.94022	0.00057987	0.03834
	0.00058038	2.8198	0.00058038	2.89326	0.00058038	2.93687	0.00058038	0.03667
	0.00058089	2.82539	0.00058089	2.90235	0.00058089	2.93336	0.00058089	0.03512
	0.0005814	2.83056	0.0005814	2.91251	0.0005814	2.92999	0.0005814	0.03306
	0.00058191	2.83626	0.00058191	2.92188	0.00058191	2.92675	0.00058191	0.03145
	0.00058242	2.84219	0.00058242	2.9317	0.00058242	2.92239	0.00058242	0.03026
	0.00058293	2.84804	0.00058293	2.94133	0.00058293	2.91971	0.00058293	0.02855
	0.00058344	2.85412	0.00058344	2.95169	0.00058344	2.91589	0.00058344	0.02728
	0.00058395	2.85949	0.00058395	2.96152	0.00058395	2.91187	0.00058395	0.02549
	0.00058446	2.86572	0.00058446	2.97114	0.00058446	2.90735	0.00058446	0.02476
	0.00058497	2.87185	0.00058497	2.98089	0.00058497	2.90265	0.00058497	0.02385
	0.00058548	2.87758	0.00058548	2.99107	0.00058548	2.89809	0.00058548	0.0243
	0.00058599	2.88356	0.00058599	3.00135	0.00058599	2.89336	0.00058599	0.02332
	0.0005865	2.88914	0.0005865	3.01172	0.0005865	2.88843	0.0005865	0.02341
	0.00058701	2.8956	0.00058701	3.0222	0.00058701	2.88268	0.00058701	0.02271
	0.00058752	2.90199	0.00058752	3.03246	0.00058752	2.87706	0.00058752	0.02248
	0.00058803	2.90893	0.00058803	3.04221	0.00058803	2.87159	0.00058803	0.02208
	0.00058854	2.91579	0.00058854	3.05268	0.00058854	2.86596	0.00058854	0.02181
	0.00058905	2.9229	0.00058905	3.06263	0.00058905	2.85954	0.00058905	0.02168
	0.00058956	2.9296	0.00058956	3.07297	0.00058956	2.85387	0.00058956	0.0223
	0.00059007	2.93649	0.00059007	3.08369	0.00059007	2.84708	0.00059007	0.02303
	0.00059058	2.94393	0.00059058	3.09479	0.00059058	2.84072	0.00059058	0.02356
	0.00059109	2.95035	0.00059109	3.10439	0.00059109	2.83386	0.00059109	0.02387
	0.0005916	2.95795	0.0005916	3.11436	0.0005916	2.82712	0.0005916	0.02493
	0.00059211	2.96518	0.00059211	3.12501	0.00059211	2.81987	0.00059211	0.02609
	0.00059262	2.97296	0.00059262	3.13511	0.00059262	2.81243	0.00059262	0.02739
	0.00059313	2.98035	0.00059313	3.14529	0.00059313	2.80449	0.00059313	0.02852
	0.00059364	2.98797	0.00059364	3.15554	0.00059364	2.79666	0.00059364	0.02976
	0.00059415	2.99552	0.00059415	3.16587	0.00059415	2.78864	0.00059415	0.03109
	0.00059466	3.003	0.00059466	3.17564	0.00059466	2.78076	0.00059466	0.03251
	0.00059517	3.01168	0.00059517	3.18578	0.00059517	2.77207	0.00059517	0.03434
	0.00059568	3.02026	0.00059568	3.19597	0.00059568	2.76353	0.00059568	0.03626
	0.00059619	3.02874	0.00059619	3.2062	0.00059619	2.75452	0.00059619	0.03827
	0.0005967	3.03774	0.0005967	3.21648	0.0005967	2.74564	0.0005967	0.04006
	0.00059721	3.04661	0.00059721	3.22679	0.00059721	2.7366	0.00059721	0.04193
	0.00059772	3.05506	0.00059772	3.23681	0.00059772	2.72707	0.00059772	0.04389
	0.00059823	3.06372	0.00059823	3.24683	0.00059823	2.71736	0.00059823	0.04564
	0.00059874	3.07291	0.00059874	3.25656	0.00059874	2.70747	0.00059874	0.0478
	0.00059925	3.08168	0.00059925	3.2663	0.00059925	2.69771	0.00059925	0.04977
	0.00059976	3.09067	0.00059976	3.27604	0.00059976	2.68779	0.00059976	0.05155
	0.00060027	3.09988	0.00060027	3.28641	0.00060027	2.67803	0.00060027	0.05375
	0.00060078	3.10931	0.00060078	3.29617	0.00060078	2.66781	0.00060078	0.05639
	0.00060129	3.11832	0.00060129	3.30655	0.00060129	2.65743	0.00060129	0.05914
	0.0006018	3.12783	0.0006018	3.31632	0.0006018	2.64659	0.0006018	0.06171
	0.00060231	3.13784	0.00060231	3.32607	0.00060231	2.6359	0.00060231	0.0647
	0.00060282	3.14742	0.00060282	3.3358	0.00060282	2.62539	0.00060282	0.06752
	0.00060333	3.15717	0.00060333	3.34521	0.00060333	2.61539	0.00060333	0.07076
	0.00060384	3.16707	0.00060384	3.35459	0.00060384	2.6043	0.00060384	0.07412
	0.00060435	3.1762	0.00060435	3.36392	0.00060435	2.59303	0.00060435	0.07728
	0.00060486	3.18611	0.00060486	3.37385	0.00060486	2.58132	0.00060486	0.08085
	0.00060537	3.19554	0.00060537	3.38313	0.00060537	2.56945	0.00060537	0.08451
	0.00060588	3.20545	0.00060588	3.3927	0.00060588	2.55676	0.00060588	0.08859
	0.00060639	3.21617	0.00060639	3.4019	0.00060639	2.54483	0.00060639	0.09247
	0.0006069	3.22673	0.0006069	3.41076	0.0006069	2.53211	0.0006069	0.09678
	0.00060741	3.2365	0.00060741	3.4199	0.00060741	2.51986	0.00060741	0.10089
	0.00060792	3.24642	0.00060792	3.42931	0.00060792	2.50747	0.00060792	0.1048
	0.00060843	3.25649	0.00060843	3.43837	0.00060843	2.49556	0.00060843	0.10752
	0.00060894	3.26669	0.00060894	3.44642	0.00060894	2.48318	0.00060894	0.11216
	0.00060945	3.27642	0.00060945	3.45533	0.00060945	2.47065	0.00060945	0.11625
	0.00060996	3.28661	0.00060996	3.46356	0.00060996	2.45766	0.00060996	0.12105
	0.00061047	3.29693	0.00061047	3.47267	0.00061047	2.44455	0.00061047	0.12594
	0.00061098	3.30739	0.00061098	3.48171	0.00061098	2.43133	0.00061098	0.13029
	0.00061149	3.31798	0.00061149	3.49006	0.00061149	2.41677	0.00061149	0.135
	0.000612	3.32869	0.000612	3.49864	0.000612	2.40395	0.000612	0.13947
	0.00061251	3.33952	0.00061251	3.50713	0.00061251	2.39098	0.00061251	0.14399
	0.00061302	3.35045	0.00061302	3.51554	0.00061302	2.37754	0.00061302	0.14828
	0.00061353	3.3615	0.00061353	3.52355	0.00061353	2.36396	0.00061353	0.15264
	0.00061404	3.37174	0.00061404	3.53087	0.00061404	2.34996	0.00061404	0.15648
	0.00061455	3.38242	0.00061455	3.53844	0.00061455	2.33523	0.00061455	0.16165
	0.00061506	3.39353	0.00061506	3.54595	0.00061506	2.32133	0.00061506	0.16657
	0.00061557	3.40443	0.00061557	3.55367	0.00061557	2.30763	0.00061557	0.17155
	0.00061608	3.41571	0.00061608	3.5616	0.00061608	2.29317	0.00061608	0.17658
	0.00061659	3.42645	0.00061659	3.56942	0.00061659	2.2786	0.00061659	0.18106
	0.0006171	3.43823	0.0006171	3.57713	0.0006171	2.26455	0.0006171	0.18592
	0.00061761	3.44946	0.00061761	3.5841	0.00061761	2.24977	0.00061761	0.19116
	0.00061812	3.46047	0.00061812	3.59157	0.00061812	2.23518	0.00061812	0.19615
	0.00061863	3.47125	0.00061863	3.59894	0.00061863	2.22048	0.00061863	0.20182
	0.00061914	3.48271	0.00061914	3.60587	0.00061914	2.20505	0.00061914	0.20724
	0.00061965	3.4936	0.00061965	3.61329	0.00061965	2.19012	0.00061965	0.21271
	0.00062016	3.50425	0.00062016	3.62029	0.00062016	2.17475	0.00062016	0.21794
	0.00062067	3.51592	0.00062067	3.62653	0.00062067	2.15958	0.00062067	0.22356
	0.00062118	3.52672	0.00062118	3.63263	0.00062118	2.14431	0.00062118	0.22957
	0.00062169	3.53761	0.00062169	3.6389	0.00062169	2.12893	0.00062169	0.23535
	0.0006222	3.54855	0.0006222	3.64535	0.0006222	2.11314	0.0006222	0.2412
	0.00062271	3.56046	0.00062271	3.65137	0.00062271	2.0976	0.00062271	0.24711
	0.00062322	3.57115	0.00062322	3.65695	0.00062322	2.08166	0.00062322	0.25275
	0.00062373	3.58184	0.00062373	3.66271	0.00062373	2.06564	0.00062373	0.25845
	0.00062424	3.59254	0.00062424	3.66833	0.00062424	2.04986	0.00062424	0.2645
	0.00062475	3.60387	0.00062475	3.67346	0.00062475	2.03399	0.00062475	0.2706
	0.00062526	3.61493	0.00062526	3.67871	0.00062526	2.01744	0.00062526	0.27674
	0.00062577	3.62568	0.00062577	3.68346	0.00062577	2.00143	0.00062577	0.28292
	0.00062628	3.63643	0.00062628	3.68866	0.00062628	1.98504	0.00062628	0.28913
	0.00062679	3.64718	0.00062679	3.6934	0.00062679	1.9689	0.00062679	0.29536
	0.0006273	3.6576	0.0006273	3.69796	0.0006273	1.9527	0.0006273	0.30132
	0.00062781	3.66773	0.00062781	3.70269	0.00062781	1.93612	0.00062781	0.30764
	0.00062832	3.67849	0.00062832	3.70728	0.00062832	1.91914	0.00062832	0.31368
	0.00062883	3.68892	0.00062883	3.7114	0.00062883	1.9024	0.00062883	0.32008
	0.00062934	3.69933	0.00062934	3.71596	0.00062934	1.8853	0.00062934	0.32652
	0.00062985	3.71035	0.00062985	3.71939	0.00062985	1.86876	0.00062985	0.33297
	0.00063036	3.72072	0.00063036	3.72262	0.00063036	1.85188	0.00063036	0.33913
	0.00063087	3.73076	0.00063087	3.72597	0.00063087	1.83464	0.00063087	0.34532
	0.00063138	3.74075	0.00063138	3.72943	0.00063138	1.81766	0.00063138	0.35184
	0.00063189	3.7507	0.00063189	3.73239	0.00063189	1.80001	0.00063189	0.35806
	0.0006324	3.76061	0.0006324	3.73484	0.0006324	1.78323	0.0006324	0.36463
	0.00063291	3.77077	0.00063291	3.73737	0.00063291	1.76702	0.00063291	0.3706
	0.00063342	3.78055	0.00063342	3.74001	0.00063342	1.74953	0.00063342	0.3769
	0.00063393	3.79028	0.00063393	3.74244	0.00063393	1.73232	0.00063393	0.38261
	0.00063444	3.80027	0.00063444	3.74469	0.00063444	1.71632	0.00063444	0.38867
	0.00063495	3.80989	0.00063495	3.74672	0.00063495	1.69843	0.00063495	0.39507
	0.00063546	3.81914	0.00063546	3.74824	0.00063546	1.68144	0.00063546	0.40151
	0.00063597	3.82834	0.00063597	3.74956	0.00063597	1.6638	0.00063597	0.4077
	0.00063648	3.83778	0.00063648	3.75065	0.00063648	1.64646	0.00063648	0.41362
	0.00063699	3.84684	0.00063699	3.75216	0.00063699	1.62821	0.00063699	0.42087
	0.0006375	3.85645	0.0006375	3.75347	0.0006375	1.61152	0.0006375	0.42691
	0.00063801	3.86566	0.00063801	3.75488	0.00063801	1.5942	0.00063801	0.43298
	0.00063852	3.87447	0.00063852	3.75483	0.00063852	1.57748	0.00063852	0.43907
	0.00063903	3.88413	0.00063903	3.75517	0.00063903	1.5601	0.00063903	0.44516
	0.00063954	3.8928	0.00063954	3.75498	0.00063954	1.54331	0.00063954	0.45162
	0.00064005	3.90169	0.00064005	3.75518	0.00064005	1.52648	0.00064005	0.45845
	0.00064056	3.91049	0.00064056	3.75454	0.00064056	1.50872	0.00064056	0.46531
	0.00064107	3.91919	0.00064107	3.75399	0.00064107	1.49097	0.00064107	0.47189
	0.00064158	3.9278	0.00064158	3.75322	0.00064158	1.47384	0.00064158	0.47849
	0.00064209	3.93631	0.00064209	3.75223	0.00064209	1.457	0.00064209	0.48512
	0.0006426	3.94503	0.0006426	3.75224	0.0006426	1.44015	0.0006426	0.49238
	0.00064311	3.953	0.00064311	3.75013	0.00064311	1.42299	0.00064311	0.49935
	0.00064362	3.96148	0.00064362	3.74843	0.00064362	1.40616	0.00064362	0.50573
	0.00064413	3.96953	0.00064413	3.7462	0.00064413	1.3884	0.00064413	0.51273
	0.00064464	3.97745	0.00064464	3.74374	0.00064464	1.37099	0.00064464	0.51909
	0.00064515	3.98492	0.00064515	3.74138	0.00064515	1.3539	0.00064515	0.52542
	0.00064566	3.99065	0.00064566	3.73911	0.00064566	1.33684	0.00064566	0.53205
	0.00064617	3.99775	0.00064617	3.73598	0.00064617	1.32011	0.00064617	0.53868
	0.00064668	4.00406	0.00064668	3.73262	0.00064668	1.30308	0.00064668	0.54531
	0.00064719	4.01116	0.00064719	3.72904	0.00064719	1.28514	0.00064719	0.55164
	0.0006477	4.01812	0.0006477	3.72588	0.0006477	1.26719	0.0006477	0.55827
	0.00064821	4.02494	0.00064821	3.72187	0.00064821	1.25019	0.00064821	0.5649
	0.00064872	4.03126	0.00064872	3.71797	0.00064872	1.23353	0.00064872	0.57153
	0.00064923	4.03678	0.00064923	3.71387	0.00064923	1.21628	0.00064923	0.57848
	0.00064974	4.04306	0.00064974	3.70922	0.00064974	1.19904	0.00064974	0.58484
	0.00065025	4.04946	0.00065025	3.70404	0.00065025	1.18276	0.00065025	0.59156
	0.00065076	4.05506	0.00065076	3.69957	0.00065076	1.16592	0.00065076	0.59829
	0.00065127	4.05987	0.00065127	3.69394	0.00065127	1.14944	0.00065127	0.60535
	0.00065178	4.06573	0.00065178	3.68873	0.00065178	1.1327	0.00065178	0.61212
	0.00065229	4.07168	0.00065229	3.68268	0.00065229	1.11665	0.00065229	0.61888
	0.0006528	4.07679	0.0006528	3.67703	0.0006528	1.10034	0.0006528	0.62564
	0.00065331	4.0817	0.00065331	3.67115	0.00065331	1.08376	0.00065331	0.6321
	0.00065382	4.0858	0.00065382	3.66502	0.00065382	1.06693	0.00065382	0.63859
	0.00065433	4.09033	0.00065433	3.65833	0.00065433	1.05016	0.00065433	0.64481
	0.00065484	4.09436	0.00065484	3.6514	0.00065484	1.03373	0.00065484	0.65169
	0.00065535	4.09916	0.00065535	3.64455	0.00065535	1.01704	0.00065535	0.65829
	0.00065586	4.10314	0.00065586	3.63748	0.00065586	1.00039	0.00065586	0.6649
	0.00065637	4.10661	0.00065637	3.63019	0.00065637	0.98413	0.00065637	0.67153
	0.00065688	4.10988	0.00065688	3.623	0.00065688	0.96794	0.00065688	0.67786
	0.00065739	4.11324	0.00065739	3.61495	0.00065739	0.95184	0.00065739	0.68421
	0.0006579	4.11668	0.0006579	3.60667	0.0006579	0.93582	0.0006579	0.69089
	0.00065841	4.11896	0.00065841	3.59849	0.00065841	0.91925	0.00065841	0.6976
	0.00065892	4.12164	0.00065892	3.59007	0.00065892	0.90306	0.00065892	0.70431
	0.00065943	4.12407	0.00065943	3.5811	0.00065943	0.88696	0.00065943	0.71101
	0.00065994	4.12565	0.00065994	3.57219	0.00065994	0.87158	0.00065994	0.71739
	0.00066045	4.12764	0.00066045	3.56303	0.00066045	0.85567	0.00066045	0.72471
	0.00066096	4.12938	0.00066096	3.55332	0.00066096	0.84014	0.00066096	0.73141
	0.00066147	4.13057	0.00066147	3.5437	0.00066147	0.82407	0.00066147	0.73811
	0.00066198	4.13217	0.00066198	3.53416	0.00066198	0.80871	0.00066198	0.74512
	0.00066249	4.13322	0.00066249	3.5241	0.00066249	0.79346	0.00066249	0.75246
	0.000663	4.13403	0.000663	3.51381	0.000663	0.77738	0.000663	0.75918
	0.00066351	4.13463	0.00066351	3.50394	0.00066351	0.76327	0.00066351	0.76588
	0.00066402	4.135	0.00066402	3.49291	0.00066402	0.74832	0.00066402	0.77257
	0.00066453	4.13512	0.00066453	3.48198	0.00066453	0.73315	0.00066453	0.77892
	0.00066504	4.1353	0.00066504	3.47083	0.00066504	0.7178	0.00066504	0.78557
	0.00066555	4.13554	0.00066555	3.45819	0.00066555	0.70347	0.00066555	0.79188
	0.00066606	4.13583	0.00066606	3.44686	0.00066606	0.68831	0.00066606	0.79943
	0.00066657	4.13523	0.00066657	3.4347	0.00066657	0.67387	0.00066657	0.80666
	0.00066708	4.13377	0.00066708	3.42327	0.00066708	0.65954	0.00066708	0.81295
	0.00066759	4.13268	0.00066759	3.41103	0.00066759	0.64468	0.00066759	0.81924
	0.0006681	4.13102	0.0006681	3.39919	0.0006681	0.63024	0.0006681	0.82676
	0.00066861	4.12912	0.00066861	3.38652	0.00066861	0.61685	0.00066861	0.83273
	0.00066912	4.12729	0.00066912	3.37396	0.00066912	0.60292	0.00066912	0.83935
	0.00066963	4.1252	0.00066963	3.3609	0.00066963	0.58942	0.00066963	0.84569
	0.00067014	4.12286	0.00067014	3.34764	0.00067014	0.57511	0.00067014	0.85237
	0.00067065	4.11968	0.00067065	3.3342	0.00067065	0.56096	0.00067065	0.85875
	0.00067116	4.11623	0.00067116	3.31937	0.00067116	0.54726	0.00067116	0.86576
	0.00067167	4.11345	0.00067167	3.30624	0.00067167	0.53401	0.00067167	0.87246
	0.00067218	4.10979	0.00067218	3.2926	0.00067218	0.5209	0.00067218	0.87916
	0.00067269	4.10587	0.00067269	3.27907	0.00067269	0.50791	0.00067269	0.88556
	0.0006732	4.1017	0.0006732	3.26473	0.0006732	0.49505	0.0006732	0.89227
	0.00067371	4.09791	0.00067371	3.25022	0.00067371	0.48264	0.00067371	0.899
	0.00067422	4.09516	0.00067422	3.23522	0.00067422	0.47006	0.00067422	0.90573
	0.00067473	4.08969	0.00067473	3.22037	0.00067473	0.45792	0.00067473	0.91276
	0.00067524	4.08395	0.00067524	3.20569	0.00067524	0.4459	0.00067524	0.91948
	0.00067575	4.07827	0.00067575	3.19084	0.00067575	0.43404	0.00067575	0.92619
	0.00067626	4.07232	0.00067626	3.17584	0.00067626	0.42232	0.00067626	0.9329
	0.00067677	4.06646	0.00067677	3.16069	0.00067677	0.41044	0.00067677	0.94022
	0.00067728	4.06132	0.00067728	3.1457	0.00067728	0.39839	0.00067728	0.94753
	0.00067779	4.05529	0.00067779	3.12994	0.00067779	0.38712	0.00067779	0.95452
	0.0006783	4.04932	0.0006783	3.1137	0.0006783	0.37567	0.0006783	0.9615
	0.00067881	4.04246	0.00067881	3.09793	0.00067881	0.36468	0.00067881	0.96784
	0.00067932	4.03474	0.00067932	3.082	0.00067932	0.35385	0.00067932	0.97477
	0.00067983	4.02772	0.00067983	3.06624	0.00067983	0.3435	0.00067983	0.98138
	0.00068034	4.01982	0.00068034	3.04971	0.00068034	0.33299	0.00068034	0.98829
	0.00068085	4.0126	0.00068085	3.033	0.00068085	0.32263	0.00068085	0.99455
	0.00068136	4.00448	0.00068136	3.01613	0.00068136	0.31181	0.00068136	1.0014
	0.00068187	3.99641	0.00068187	2.99941	0.00068187	0.30113	0.00068187	1.00793
	0.00068238	3.98838	0.00068238	2.98254	0.00068238	0.2909	0.00068238	1.01477
	0.00068289	3.97917	0.00068289	2.96551	0.00068289	0.28018	0.00068289	1.02098
	0.0006834	3.97001	0.0006834	2.94833	0.0006834	0.27087	0.0006834	1.02751
	0.00068391	3.96122	0.00068391	2.93068	0.00068391	0.26142	0.00068391	1.03404
	0.00068442	3.9522	0.00068442	2.9132	0.00068442	0.25182	0.00068442	1.04056
	0.00068493	3.94232	0.00068493	2.89527	0.00068493	0.24147	0.00068493	1.04706
	0.00068544	3.93217	0.00068544	2.87719	0.00068544	0.23284	0.00068544	1.05356
	0.00068595	3.92178	0.00068595	2.85928	0.00068595	0.22344	0.00068595	1.05975
	0.00068646	3.91144	0.00068646	2.84156	0.00068646	0.21453	0.00068646	1.06628
	0.00068697	3.90022	0.00068697	2.82308	0.00068697	0.20581	0.00068697	1.0731
	0.00068748	3.88907	0.00068748	2.80416	0.00068748	0.19759	0.00068748	1.0799
	0.00068799	3.87735	0.00068799	2.78542	0.00068799	0.18892	0.00068799	1.08668
	0.0006885	3.86571	0.0006885	2.76686	0.0006885	0.18073	0.0006885	1.09313
	0.00068901	3.85413	0.00068901	2.74849	0.00068901	0.17333	0.00068901	1.09958
	0.00068952	3.84294	0.00068952	2.73002	0.00068952	0.16549	0.00068952	1.10572
	0.00069003	3.83058	0.00069003	2.7108	0.00069003	0.15721	0.00069003	1.11248
	0.00069054	3.81769	0.00069054	2.69178	0.00069054	0.15004	0.00069054	1.11925
	0.00069105	3.80491	0.00069105	2.67235	0.00069105	0.14209	0.00069105	1.12568
	0.00069156	3.79221	0.00069156	2.65345	0.00069156	0.1343	0.00069156	1.13271
	0.00069207	3.77899	0.00069207	2.63349	0.00069207	0.12668	0.00069207	1.13943
	0.00069258	3.76586	0.00069258	2.61406	0.00069258	0.11987	0.00069258	1.14615
	0.00069309	3.7522	0.00069309	2.59453	0.00069309	0.11327	0.00069309	1.15255
	0.0006936	3.73831	0.0006936	2.57459	0.0006936	0.10718	0.0006936	1.15923
	0.00069411	3.72482	0.00069411	2.55584	0.00069411	0.10066	0.00069411	1.16556
	0.00069462	3.71079	0.00069462	2.53546	0.00069462	0.09526	0.00069462	1.17183
	0.00069513	3.69685	0.00069513	2.5153	0.00069513	0.08939	0.00069513	1.17806
	0.00069564	3.68269	0.00069564	2.49474	0.00069564	0.08306	0.00069564	1.18457
	0.00069615	3.66801	0.00069615	2.47409	0.00069615	0.07695	0.00069615	1.19136
	0.00069666	3.65343	0.00069666	2.45275	0.00069666	0.0729	0.00069666	1.19751
	0.00069717	3.63835	0.00069717	2.43261	0.00069717	0.06747	0.00069717	1.20362
	0.00069768	3.62369	0.00069768	2.41239	0.00069768	0.06225	0.00069768	1.21001
	0.00069819	3.60882	0.00069819	2.3921	0.00069819	0.05782	0.00069819	1.21636
	0.0006987	3.59404	0.0006987	2.37144	0.0006987	0.05263	0.0006987	1.22175
	0.00069921	3.57811	0.00069921	2.35072	0.00069921	0.04859	0.00069921	1.22806
	0.00069972	3.56264	0.00069972	2.33088	0.00069972	0.04476	0.00069972	1.23372
	0.00070023	3.54604	0.00070023	2.30973	0.00070023	0.04049	0.00070023	1.23996
	0.00070074	3.52983	0.00070074	2.28887	0.00070074	0.03642	0.00070074	1.24617
	0.00070125	3.51309	0.00070125	2.26797	0.00070125	0.03285	0.00070125	1.25233
	0.00070176	3.49643	0.00070176	2.24763	0.00070176	0.02947	0.00070176	1.25813
	0.00070227	3.47989	0.00070227	2.22693	0.00070227	0.02658	0.00070227	1.26326
	0.00070278	3.46188	0.00070278	2.20679	0.00070278	0.02416	0.00070278	1.2696
	0.00070329	3.44432	0.00070329	2.18568	0.00070329	0.0216	0.00070329	1.27561
	0.0007038	3.42722	0.0007038	2.16483	0.0007038	0.01954	0.0007038	1.28191
	0.00070431	3.40903	0.00070431	2.14395	0.00070431	0.01705	0.00070431	1.28788
	0.00070482	3.39097	0.00070482	2.12306	0.00070482	0.01475	0.00070482	1.29445
	0.00070533	3.37303	0.00070533	2.10216	0.00070533	0.01296	0.00070533	1.30038
	0.00070584	3.35432	0.00070584	2.08123	0.00070584	0.01104	0.00070584	1.30628
	0.00070635	3.33545	0.00070635	2.05996	0.00070635	0.00964	0.00070635	1.31216
	0.00070686	3.31674	0.00070686	2.03868	0.00070686	0.00781	0.00070686	1.3177
	0.00070737	3.29786	0.00070737	2.018	0.00070737	0.00712	0.00070737	1.32353
	0.00070788	3.28003	0.00070788	1.99697	0.00070788	0.00602	0.00070788	1.32963
	0.00070839	3.26012	0.00070839	1.97561	0.00070839	0.00513	0.00070839	1.33568
	0.0007089	3.24096	0.0007089	1.95453	0.0007089	0.00505	0.0007089	1.34167
	0.00070941	3.22163	0.00070941	1.93343	0.00070941	0.00392	0.00070941	1.34761
	0.00070992	3.20184	0.00070992	1.91232	0.00070992	0.00361	0.00070992	1.35349
	0.00071043	3.18192	0.00071043	1.89088	0.00071043	0.00348	0.00071043	1.35931
	0.00071094	3.16186	0.00071094	1.87008	0.00071094	0.00384	0.00071094	1.36476
	0.00071145	3.14133	0.00071145	1.84897	0.00071145	0.00469	0.00071145	1.37016
	0.00071196	3.12096	0.00071196	1.82786	0.00071196	0.00541	0.00071196	1.37583
	0.00071247	3.10103	0.00071247	1.80706	0.00071247	0.0063	0.00071247	1.38175
	0.00071298	3.08061	0.00071298	1.78595	0.00071298	0.00769	0.00071298	1.38758
	0.00071349	3.06006	0.00071349	1.76486	0.00071349	0.00896	0.00071349	1.39302
	0.000714	3.03937	0.000714	1.74379	0.000714	0.00949	0.000714	1.39839
	0.00071451	3.01822	0.00071451	1.72243	0.00071451	0.01116	0.00071451	1.40368
	0.00071502	2.99663	0.00071502	1.70139	0.00071502	0.01334	0.00071502	1.40858
	0.00071553	2.97554	0.00071553	1.68005	0.00071553	0.01539	0.00071553	1.41373
	0.00071604	2.95398	0.00071604	1.65904	0.00071604	0.01762	0.00071604	1.41911
	0.00071655	2.93291	0.00071655	1.63804	0.00071655	0.01908	0.00071655	1.4238
	0.00071706	2.91172	0.00071706	1.61707	0.00071706	0.02195	0.00071706	1.42841
	0.00071757	2.89011	0.00071757	1.59613	0.00071757	0.02406	0.00071757	1.43327
	0.00071808	2.86807	0.00071808	1.57521	0.00071808	0.02664	0.00071808	1.43807
	0.00071859	2.84623	0.00071859	1.55433	0.00071859	0.02971	0.00071859	1.44281
	0.0007191	2.82398	0.0007191	1.53381	0.0007191	0.03328	0.0007191	1.44716
	0.00071961	2.80194	0.00071961	1.51399	0.00071961	0.03705	0.00071961	1.45146
	0.00072012	2.77948	0.00072012	1.49298	0.00072012	0.04102	0.00072012	1.45541
	0.00072063	2.75723	0.00072063	1.47173	0.00072063	0.04455	0.00072063	1.4596
	0.00072114	2.73458	0.00072114	1.45085	0.00072114	0.04856	0.00072114	1.46373
	0.00072165	2.71182	0.00072165	1.43003	0.00072165	0.05307	0.00072165	1.46904
	0.00072216	2.68897	0.00072216	1.40958	0.00072216	0.05713	0.00072216	1.47368
	0.00072267	2.66633	0.00072267	1.38856	0.00072267	0.06168	0.00072267	1.47828
	0.00072318	2.64361	0.00072318	1.36855	0.00072318	0.06673	0.00072318	1.48219
	0.00072369	2.62113	0.00072369	1.34862	0.00072369	0.07135	0.00072369	1.48695
	0.0007242	2.59827	0.0007242	1.32814	0.0007242	0.07612	0.0007242	1.49071
	0.00072471	2.57504	0.00072471	1.30774	0.00072471	0.08288	0.00072471	1.49473
	0.00072522	2.55175	0.00072522	1.28803	0.00072522	0.08758	0.00072522	1.49904
	0.00072573	2.52872	0.00072573	1.26776	0.00072573	0.09242	0.00072573	1.50299
	0.00072624	2.50533	0.00072624	1.24759	0.00072624	0.09772	0.00072624	1.50719
	0.00072675	2.48221	0.00072675	1.22751	0.00072675	0.10383	0.00072675	1.51132
	0.00072726	2.45905	0.00072726	1.20754	0.00072726	0.10919	0.00072726	1.5166
	0.00072777	2.43582	0.00072777	1.18858	0.00072777	0.11502	0.00072777	1.51992
	0.00072828	2.41156	0.00072828	1.16938	0.00072828	0.121	0.00072828	1.52412
	0.00072879	2.38878	0.00072879	1.14996	0.00072879	0.12711	0.00072879	1.52762
	0.0007293	2.36564	0.0007293	1.13063	0.0007293	0.13304	0.0007293	1.53137
	0.00072981	2.34184	0.00072981	1.11108	0.00072981	0.14037	0.00072981	1.53504
	0.00073032	2.31832	0.00073032	1.09194	0.00073032	0.14752	0.00073032	1.53863
	0.00073083	2.29412	0.00073083	1.07262	0.00073083	0.15417	0.00073083	1.54244
	0.00073134	2.27079	0.00073134	1.05373	0.00073134	0.16126	0.00073134	1.54615
	0.00073185	2.2471	0.00073185	1.03497	0.00073185	0.16848	0.00073185	1.54978
	0.00073236	2.22338	0.00073236	1.01665	0.00073236	0.17611	0.00073236	1.55302
	0.00073287	2.19996	0.00073287	0.99814	0.00073287	0.18325	0.00073287	1.55618
	0.00073338	2.17651	0.00073338	0.97977	0.00073338	0.19115	0.00073338	1.55926
	0.00073389	2.15304	0.00073389	0.96155	0.00073389	0.19889	0.00073389	1.56195
	0.0007344	2.12954	0.0007344	0.94377	0.0007344	0.20611	0.0007344	1.56488
	0.00073491	2.10601	0.00073491	0.92583	0.00073491	0.21377	0.00073491	1.5674
	0.00073542	2.08245	0.00073542	0.90803	0.00073542	0.22187	0.00073542	1.57046
	0.00073593	2.05855	0.00073593	0.89067	0.00073593	0.23008	0.00073593	1.57281
	0.00073644	2.03371	0.00073644	0.87313	0.00073644	0.23841	0.00073644	1.57569
	0.00073695	2.01109	0.00073695	0.8551	0.00073695	0.24717	0.00073695	1.57849
	0.00073746	1.98721	0.00073746	0.83846	0.00073746	0.25571	0.00073746	1.58122
	0.00073797	1.96303	0.00073797	0.82134	0.00073797	0.26434	0.00073797	1.58385
	0.00073848	1.93887	0.00073848	0.80467	0.00073848	0.27369	0.00073848	1.58672
	0.00073899	1.91473	0.00073899	0.78784	0.00073899	0.28249	0.00073899	1.58921
	0.0007395	1.89031	0.0007395	0.77147	0.0007395	0.29106	0.0007395	1.59132
	0.00074001	1.86656	0.00074001	0.75524	0.00074001	0.30003	0.00074001	1.59367
	0.00074052	1.84285	0.00074052	0.73948	0.00074052	0.30909	0.00074052	1.59627
	0.00074103	1.81947	0.00074103	0.72355	0.00074103	0.31791	0.00074103	1.59848
	0.00074154	1.7958	0.00074154	0.70779	0.00074154	0.32682	0.00074154	1.60028
	0.00074205	1.77217	0.00074205	0.69188	0.00074205	0.33642	0.00074205	1.60229
	0.00074256	1.74827	0.00074256	0.67644	0.00074256	0.34611	0.00074256	1.60388
	0.00074307	1.72409	0.00074307	0.66114	0.00074307	0.35585	0.00074307	1.60599
	0.00074358	1.70027	0.00074358	0.64599	0.00074358	0.36534	0.00074358	1.608
	0.00074409	1.6768	0.00074409	0.63068	0.00074409	0.37488	0.00074409	1.6096
	0.0007446	1.65307	0.0007446	0.61584	0.0007446	0.38447	0.0007446	1.61108
	0.00074511	1.63003	0.00074511	0.60116	0.00074511	0.39476	0.00074511	1.61246
	0.00074562	1.60673	0.00074562	0.58664	0.00074562	0.40479	0.00074562	1.61372
	0.00074613	1.58318	0.00074613	0.5723	0.00074613	0.41455	0.00074613	1.61519
	0.00074664	1.55999	0.00074664	0.55846	0.00074664	0.42341	0.00074664	1.61626
	0.00074715	1.5378	0.00074715	0.54449	0.00074715	0.43355	0.00074715	1.61689
	0.00074766	1.51442	0.00074766	0.53039	0.00074766	0.44213	0.00074766	1.61804
	0.00074817	1.49174	0.00074817	0.51613	0.00074817	0.4526	0.00074817	1.61847
	0.00074868	1.46942	0.00074868	0.503	0.00074868	0.4622	0.00074868	1.61877
	0.00074919	1.44684	0.00074919	0.48976	0.00074919	0.47244	0.00074919	1.61926
	0.0007497	1.42404	0.0007497	0.4764	0.0007497	0.4827	0.0007497	1.61932
	0.00075021	1.40131	0.00075021	0.46323	0.00075021	0.49358	0.00075021	1.61798
	0.00075072	1.37926	0.00075072	0.45024	0.00075072	0.50383	0.00075072	1.61806
	0.00075123	1.35729	0.00075123	0.43773	0.00075123	0.5147	0.00075123	1.61773
	0.00075174	1.3354	0.00075174	0.4254	0.00075174	0.52461	0.00075174	1.61822
	0.00075225	1.31359	0.00075225	0.41296	0.00075225	0.53452	0.00075225	1.61767
	0.00075276	1.29157	0.00075276	0.40134	0.00075276	0.54474	0.00075276	1.61701
	0.00075327	1.26934	0.00075327	0.38962	0.00075327	0.55374	0.00075327	1.61624
	0.00075378	1.24755	0.00075378	0.37779	0.00075378	0.56431	0.00075378	1.61536
	0.00075429	1.2265	0.00075429	0.36648	0.00075429	0.57455	0.00075429	1.61407
	0.0007548	1.20526	0.0007548	0.35506	0.0007548	0.58476	0.0007548	1.61331
	0.00075531	1.18351	0.00075531	0.34352	0.00075531	0.59496	0.00075531	1.61215
	0.00075582	1.16252	0.00075582	0.3322	0.00075582	0.60483	0.00075582	1.61029
	0.00075633	1.14006	0.00075633	0.3214	0.00075633	0.61499	0.00075633	1.60988
	0.00075684	1.11897	0.00075684	0.31052	0.00075684	0.62512	0.00075684	1.60902
	0.00075735	1.09705	0.00075735	0.30047	0.00075735	0.63521	0.00075735	1.60772
	0.00075786	1.07586	0.00075786	0.29061	0.00075786	0.64526	0.00075786	1.60662
	0.00075837	1.05542	0.00075837	0.28126	0.00075837	0.65558	0.00075837	1.60508
	0.00075888	1.03513	0.00075888	0.27178	0.00075888	0.66553	0.00075888	1.60345
	0.00075939	1.01469	0.00075939	0.2622	0.00075939	0.67573	0.00075939	1.60173
	0.0007599	0.99442	0.0007599	0.25315	0.0007599	0.68556	0.0007599	1.59959
	0.00076041	0.97369	0.00076041	0.2437	0.00076041	0.69533	0.00076041	1.59767
	0.00076092	0.95342	0.00076092	0.2351	0.00076092	0.70534	0.00076092	1.59595
	0.00076143	0.93328	0.00076143	0.22671	0.00076143	0.71497	0.00076143	1.59411
	0.00076194	0.91268	0.00076194	0.21852	0.00076194	0.72453	0.00076194	1.59216
	0.00076245	0.89288	0.00076245	0.21024	0.00076245	0.73463	0.00076245	1.58977
	0.00076296	0.87322	0.00076296	0.2028	0.00076296	0.74466	0.00076296	1.58726
	0.00076347	0.85466	0.00076347	0.19557	0.00076347	0.7546	0.00076347	1.58495
	0.00076398	0.83592	0.00076398	0.18793	0.00076398	0.76446	0.00076398	1.5822
	0.00076449	0.81702	0.00076449	0.18083	0.00076449	0.7736	0.00076449	1.57962
	0.000765	0.79921	0.000765	0.17457	0.000765	0.78295	0.000765	1.5766
	0.00076551	0.77999	0.00076551	0.16821	0.00076551	0.79314	0.00076551	1.57347
	0.00076602	0.76127	0.00076602	0.16208	0.00076602	0.80325	0.00076602	1.57022
	0.00076653	0.74273	0.00076653	0.15587	0.00076653	0.81294	0.00076653	1.56717
	0.00076704	0.72468	0.00076704	0.1499	0.00076704	0.82253	0.00076704	1.56369
	0.00076755	0.70712	0.00076755	0.14449	0.00076755	0.83171	0.00076755	1.5601
	0.00076806	0.69068	0.00076806	0.13901	0.00076806	0.84108	0.00076806	1.55609
	0.00076857	0.67256	0.00076857	0.13378	0.00076857	0.85034	0.00076857	1.5526
	0.00076908	0.65524	0.00076908	0.12879	0.00076908	0.8598	0.00076908	1.54839
	0.00076959	0.6384	0.00076959	0.12433	0.00076959	0.86854	0.00076959	1.54468
	0.0007701	0.62111	0.0007701	0.11978	0.0007701	0.87781	0.0007701	1.54025
	0.00077061	0.60432	0.00077061	0.11514	0.00077061	0.88697	0.00077061	1.53602
	0.00077112	0.58739	0.00077112	0.11105	0.00077112	0.89632	0.00077112	1.53168
	0.00077163	0.57096	0.00077163	0.10749	0.00077163	0.90491	0.00077163	1.52755
	0.00077214	0.55471	0.00077214	0.10416	0.00077214	0.914	0.00077214	1.52331
	0.00077265	0.53867	0.00077265	0.10137	0.00077265	0.92328	0.00077265	1.51897
	0.00077316	0.52282	0.00077316	0.0985	0.00077316	0.9324	0.00077316	1.51455
	0.00077367	0.50716	0.00077367	0.09587	0.00077367	0.94074	0.00077367	1.51005
	0.00077418	0.49201	0.00077418	0.09348	0.00077418	0.94953	0.00077418	1.50515
	0.00077469	0.47674	0.00077469	0.09134	0.00077469	0.9585	0.00077469	1.50047
	0.0007752	0.46137	0.0007752	0.08944	0.0007752	0.96733	0.0007752	1.49537
	0.00077571	0.44653	0.00077571	0.08745	0.00077571	0.97665	0.00077571	1.49047
	0.00077622	0.43222	0.00077622	0.08633	0.00077622	0.98712	0.00077622	1.48516
	0.00077673	0.4178	0.00077673	0.08483	0.00077673	0.99528	0.00077673	1.48069
	0.00077724	0.40327	0.00077724	0.08323	0.00077724	1.00423	0.00077724	1.47583
	0.00077775	0.3896	0.00077775	0.08186	0.00077775	1.01304	0.00077775	1.47024
	0.00077826	0.37613	0.00077826	0.08101	0.00077826	1.02172	0.00077826	1.46485
	0.00077877	0.36256	0.00077877	0.08104	0.00077877	1.02994	0.00077877	1.45998
	0.00077928	0.3489	0.00077928	0.08068	0.00077928	1.03899	0.00077928	1.45376
	0.00077979	0.33641	0.00077979	0.08118	0.00077979	1.04789	0.00077979	1.44775
	0.0007803	0.32352	0.0007803	0.08161	0.0007803	1.05665	0.0007803	1.44131
	0.00078081	0.31116	0.00078081	0.08196	0.00078081	1.06525	0.00078081	1.43508
	0.00078132	0.29934	0.00078132	0.08254	0.00078132	1.074	0.00078132	1.42845
	0.00078183	0.28744	0.00078183	0.08368	0.00078183	1.08288	0.00078183	1.42238
	0.00078234	0.27608	0.00078234	0.08473	0.00078234	1.09161	0.00078234	1.41592
	0.00078285	0.26433	0.00078285	0.08571	0.00078285	1.0993	0.00078285	1.40934
	0.00078336	0.2528	0.00078336	0.08724	0.00078336	1.10747	0.00078336	1.40235
	0.00078387	0.24149	0.00078387	0.089	0.00078387	1.11613	0.00078387	1.39618
	0.00078438	0.2304	0.00078438	0.09219	0.00078438	1.12464	0.00078438	1.38897
	0.00078489	0.22017	0.00078489	0.09401	0.00078489	1.133	0.00078489	1.38166
	0.0007854	0.21049	0.0007854	0.09638	0.0007854	1.14151	0.0007854	1.37396
	0.00078591	0.20012	0.00078591	0.09866	0.00078591	1.14988	0.00078591	1.36679
	0.00078642	0.1903	0.00078642	0.10147	0.00078642	1.15842	0.00078642	1.35984
	0.00078693	0.18074	0.00078693	0.1045	0.00078693	1.16681	0.00078693	1.35342
	0.00078744	0.17017	0.00078744	0.10776	0.00078744	1.17504	0.00078744	1.3463
	0.00078795	0.16107	0.00078795	0.11153	0.00078795	1.18282	0.00078795	1.33848
	0.00078846	0.15193	0.00078846	0.11552	0.00078846	1.19075	0.00078846	1.33058
	0.00078897	0.14335	0.00078897	0.11939	0.00078897	1.19885	0.00078897	1.32323
	0.00078948	0.13504	0.00078948	0.12346	0.00078948	1.20616	0.00078948	1.31581
	0.00078999	0.12666	0.00078999	0.12775	0.00078999	1.21364	0.00078999	1.30832
	0.0007905	0.11915	0.0007905	0.13223	0.0007905	1.22161	0.0007905	1.30045
	0.00079101	0.11096	0.00079101	0.13725	0.00079101	1.22974	0.00079101	1.29342
	0.00079152	0.10301	0.00079152	0.14246	0.00079152	1.23743	0.00079152	1.28508
	0.00079203	0.09563	0.00079203	0.14753	0.00079203	1.24529	0.00079203	1.27699
	0.00079254	0.08851	0.00079254	0.1528	0.00079254	1.25303	0.00079254	1.26913
	0.00079305	0.08165	0.00079305	0.15857	0.00079305	1.26065	0.00079305	1.2612
	0.00079356	0.07566	0.00079356	0.16452	0.00079356	1.26845	0.00079356	1.25319
	0.00079407	0.06931	0.00079407	0.17064	0.00079407	1.27611	0.00079407	1.2451
	0.00079458	0.06355	0.00079458	0.17695	0.00079458	1.28365	0.00079458	1.23665
	0.00079509	0.05806	0.00079509	0.18314	0.00079509	1.29104	0.00079509	1.22844
	0.0007956	0.05284	0.0007956	0.19016	0.0007956	1.29861	0.0007956	1.22017
	0.00079611	0.04758	0.00079611	0.19673	0.00079611	1.30605	0.00079611	1.21184
	0.00079662	0.04195	0.00079662	0.20319	0.00079662	1.31243	0.00079662	1.20313
	0.00079713	0.03718	0.00079713	0.21047	0.00079713	1.31964	0.00079713	1.19468
	0.00079764	0.03328	0.00079764	0.21792	0.00079764	1.32768	0.00079764	1.18617
	0.00079815	0.02997	0.00079815	0.22584	0.00079815	1.33498	0.00079815	1.17729
	0.00079866	0.02601	0.00079866	0.2333	0.00079866	1.34248	0.00079866	1.16836
	0.00079917	0.0226	0.00079917	0.24121	0.00079917	1.34987	0.00079917	1.15935
	0.00079968	0.01883	0.00079968	0.24898	0.00079968	1.35681	0.00079968	1.15028
	0.00080019	0.01594	0.00080019	0.25724	0.00080019	1.36395	0.00080019	1.14115
	0.0008007	0.01362	0.0008007	0.26597	0.0008007	1.37128	0.0008007	1.1323
	0.00080121	0.01156	0.00080121	0.27485	0.00080121	1.3785	0.00080121	1.12277
	0.00080172	0.00946	0.00080172	0.28388	0.00080172	1.38657	0.00080172	1.11383
	0.00080223	0.00761	0.00080223	0.29276	0.00080223	1.39362	0.00080223	1.10485
	0.00080274	0.00572	0.00080274	0.3018	0.00080274	1.40118	0.00080274	1.09552
	0.00080325	0.00408	0.00080325	0.31101	0.00080325	1.40803	0.00080325	1.08615
	0.00080376	0.00334	0.00080376	0.32038	0.00080376	1.41414	0.00080376	1.07706
	0.00080427	0.00253	0.00080427	0.33021	0.00080427	1.42142	0.00080427	1.06856
	0.00080478	0.00167	0.00080478	0.33924	0.00080478	1.42796	0.00080478	1.0591
	0.00080529	0.00169	0.00080529	0.34934	0.00080529	1.43533	0.00080529	1.04928
	0.0008058	0.00131	0.0008058	0.35927	0.0008058	1.442	0.0008058	1.03974
	0.00080631	0.00149	0.00080631	0.36967	0.00080631	1.44858	0.00080631	1.03048
	0.00080682	0.00221	0.00080682	0.37988	0.00080682	1.45503	0.00080682	1.02149
	0.00080733	0.00318	0.00080733	0.38861	0.00080733	1.46166	0.00080733	1.01153
	0.00080784	0.00411	0.00080784	0.39931	0.00080784	1.46787	0.00080784	1.00249
	0.00080835	0.00435	0.00080835	0.40917	0.00080835	1.47462	0.00080835	0.99346
	0.00080886	0.00546	0.00080886	0.42008	0.00080886	1.48128	0.00080886	0.98412
	0.00080937	0.00682	0.00080937	0.43111	0.00080937	1.48817	0.00080937	0.97475
	0.00080988	0.00905	0.00080988	0.44226	0.00080988	1.49436	0.00080988	0.96566
	0.00081039	0.0112	0.00081039	0.45286	0.00081039	1.50142	0.00081039	0.95561
	0.0008109	0.01328	0.0008109	0.46419	0.0008109	1.50807	0.0008109	0.94586
	0.00081141	0.01561	0.00081141	0.47529	0.00081141	1.51463	0.00081141	0.9364
	0.00081192	0.0185	0.00081192	0.48618	0.00081192	1.52082	0.00081192	0.92693
	0.00081243	0.02162	0.00081243	0.49746	0.00081243	1.52664	0.00081243	0.91683
	0.00081294	0.02404	0.00081294	0.50762	0.00081294	1.53271	0.00081294	0.90733
	0.00081345	0.02795	0.00081345	0.51975	0.00081345	1.539	0.00081345	0.89749
	0.00081396	0.03145	0.00081396	0.53161	0.00081396	1.54552	0.00081396	0.88793
	0.00081447	0.03582	0.00081447	0.54322	0.00081447	1.55196	0.00081447	0.87803
	0.00081498	0.04011	0.00081498	0.55458	0.00081498	1.55832	0.00081498	0.86812
	0.00081549	0.04464	0.00081549	0.56632	0.00081549	1.56429	0.00081549	0.85851
	0.000816	0.05069	0.000816	0.57812	0.000816	1.57052	0.000816	0.8489
	0.00081651	0.05542	0.00081651	0.58968	0.00081651	1.57639	0.00081651	0.83898
	0.00081702	0.06099	0.00081702	0.6013	0.00081702	1.58283	0.00081702	0.82906
	0.00081753	0.0665	0.00081753	0.61266	0.00081753	1.58862	0.00081753	0.81881
	0.00081804	0.07255	0.00081804	0.62526	0.00081804	1.59439	0.00081804	0.80856
	0.00081855	0.07852	0.00081855	0.63724	0.00081855	1.60044	0.00081855	0.79861
	0.00081906	0.08502	0.00081906	0.64924	0.00081906	1.60617	0.00081906	0.78835
	0.00081957	0.09113	0.00081957	0.66123	0.00081957	1.61127	0.00081957	0.7784
	0.00082008	0.09839	0.00082008	0.67323	0.00082008	1.61697	0.00082008	0.76784
	0.00082059	0.10585	0.00082059	0.68523	0.00082059	1.62265	0.00082059	0.7576
	0.0008211	0.11167	0.0008211	0.69723	0.0008211	1.62799	0.0008211	0.74737
	0.00082161	0.11895	0.00082161	0.70921	0.00082161	1.63395	0.00082161	0.73714
	0.00082212	0.12614	0.00082212	0.72088	0.00082212	1.63957	0.00082212	0.72662
	0.00082263	0.1348	0.00082263	0.73285	0.00082263	1.64486	0.00082263	0.71674
	0.00082314	0.14273	0.00082314	0.74512	0.00082314	1.65013	0.00082314	0.7069
	0.00082365	0.15148	0.00082365	0.75736	0.00082365	1.6554	0.00082365	0.69709
	0.00082416	0.1598	0.00082416	0.76927	0.00082416	1.66099	0.00082416	0.68729
	0.00082467	0.16803	0.00082467	0.78114	0.00082467	1.66628	0.00082467	0.67751
	0.00082518	0.17707	0.00082518	0.79296	0.00082518	1.67158	0.00082518	0.66774
	0.00082569	0.18632	0.00082569	0.80534	0.00082569	1.67657	0.00082569	0.65798
	0.0008262	0.19514	0.0008262	0.81704	0.0008262	1.68158	0.0008262	0.64856
	0.00082671	0.20414	0.00082671	0.82837	0.00082671	1.68725	0.00082671	0.63886
	0.00082722	0.21361	0.00082722	0.83994	0.00082722	1.69263	0.00082722	0.62918
	0.00082773	0.22323	0.00082773	0.85175	0.00082773	1.69679	0.00082773	0.61983
	0.00082824	0.23332	0.00082824	0.86318	0.00082824	1.7016	0.00082824	0.6102
	0.00082875	0.24357	0.00082875	0.87482	0.00082875	1.70675	0.00082875	0.6006
	0.00082926	0.25305	0.00082926	0.88668	0.00082926	1.71194	0.00082926	0.59133
	0.00082977	0.26332	0.00082977	0.89812	0.00082977	1.71687	0.00082977	0.58211
	0.00083028	0.27409	0.00083028	0.90978	0.00083028	1.72153	0.00083028	0.57294
	0.00083079	0.28408	0.00083079	0.92166	0.00083079	1.72655	0.00083079	0.56321
	0.0008313	0.29516	0.0008313	0.93283	0.0008313	1.73133	0.0008313	0.55385
	0.00083181	0.30609	0.00083181	0.94357	0.00083181	1.73619	0.00083181	0.54453
	0.00083232	0.31745	0.00083232	0.95481	0.00083232	1.74144	0.00083232	0.53523
	0.00083283	0.32862	0.00083283	0.96528	0.00083283	1.74647	0.00083283	0.52469
	0.00083334	0.33991	0.00083334	0.97655	0.00083334	1.75155	0.00083334	0.51544
	0.00083385	0.35101	0.00083385	0.98736	0.00083385	1.75639	0.00083385	0.50624
	0.00083436	0.36284	0.00083436	0.99863	0.00083436	1.76068	0.00083436	0.49741
	0.00083487	0.37479	0.00083487	1.01007	0.00083487	1.76538	0.00083487	0.48832
	0.00083538	0.38716	0.00083538	1.02138	0.00083538	1.77048	0.00083538	0.47926
	0.00083589	0.39901	0.00083589	1.03351	0.00083589	1.77537	0.00083589	0.4696
	0.0008364	0.41035	0.0008364	1.04395	0.0008364	1.78065	0.0008364	0.4603
	0.00083691	0.42212	0.00083691	1.05484	0.00083691	1.78602	0.00083691	0.45139
	0.00083742	0.43557	0.00083742	1.06557	0.00083742	1.79087	0.00083742	0.44256
	0.00083793	0.44849	0.00083793	1.07584	0.00083793	1.79524	0.00083793	0.43351
	0.00083844	0.46087	0.00083844	1.08565	0.00083844	1.80066	0.00083844	0.42487
	0.00083895	0.47331	0.00083895	1.09626	0.00083895	1.8056	0.00083895	0.4166
	0.00083946	0.48553	0.00083946	1.10608	0.00083946	1.8116	0.00083946	0.4087
	0.00083997	0.49845	0.00083997	1.11602	0.00083997	1.8171	0.00083997	0.39993
	0.00084048	0.51143	0.00084048	1.1261	0.00084048	1.8227	0.00084048	0.39092
	0.00084099	0.52447	0.00084099	1.13568	0.00084099	1.82811	0.00084099	0.38323
	0.0008415	0.53852	0.0008415	1.14632	0.0008415	1.83395	0.0008415	0.37468
	0.00084201	0.55138	0.00084201	1.15552	0.00084201	1.83992	0.00084201	0.36655
	0.00084252	0.56429	0.00084252	1.1655	0.00084252	1.84572	0.00084252	0.3588
	0.00084303	0.57757	0.00084303	1.1753	0.00084303	1.85166	0.00084303	0.35081
	0.00084354	0.58995	0.00084354	1.18523	0.00084354	1.85741	0.00084354	0.34289
	0.00084405	0.60363	0.00084405	1.1953	0.00084405	1.86359	0.00084405	0.33534
	0.00084456	0.61672	0.00084456	1.20486	0.00084456	1.86989	0.00084456	0.32817
	0.00084507	0.63078	0.00084507	1.21424	0.00084507	1.8757	0.00084507	0.32077
	0.00084558	0.64455	0.00084558	1.22343	0.00084558	1.8823	0.00084558	0.31283
	0.00084609	0.65802	0.00084609	1.23337	0.00084609	1.88842	0.00084609	0.30496
	0.0008466	0.67119	0.0008466	1.24249	0.0008466	1.89469	0.0008466	0.29746
	0.00084711	0.68467	0.00084711	1.25143	0.00084711	1.90111	0.00084711	0.29
	0.00084762	0.69718	0.00084762	1.26048	0.00084762	1.90674	0.00084762	0.28259
	0.00084813	0.71031	0.00084813	1.26934	0.00084813	1.91312	0.00084813	0.27555
	0.00084864	0.72374	0.00084864	1.2783	0.00084864	1.91936	0.00084864	0.2689
	0.00084915	0.73684	0.00084915	1.28707	0.00084915	1.92575	0.00084915	0.26139
	0.00084966	0.75176	0.00084966	1.29594	0.00084966	1.93262	0.00084966	0.25363
	0.00085017	0.76474	0.00085017	1.30492	0.00085017	1.93932	0.00085017	0.24656
	0.00085068	0.77831	0.00085068	1.3134	0.00085068	1.94586	0.00085068	0.23925
	0.00085119	0.79121	0.00085119	1.32231	0.00085119	1.95285	0.00085119	0.23233
	0.0008517	0.80376	0.0008517	1.33103	0.0008517	1.95999	0.0008517	0.22549
	0.00085221	0.81658	0.00085221	1.33986	0.00085221	1.96697	0.00085221	0.21874
	0.00085272	0.82996	0.00085272	1.34851	0.00085272	1.97442	0.00085272	0.2118
	0.00085323	0.84296	0.00085323	1.35729	0.00085323	1.98108	0.00085323	0.20526
	0.00085374	0.85588	0.00085374	1.36588	0.00085374	1.9882	0.00085374	0.19818
	0.00085425	0.86901	0.00085425	1.37429	0.00085425	1.99548	0.00085425	0.19181
	0.00085476	0.88173	0.00085476	1.38312	0.00085476	2.0029	0.00085476	0.18551
	0.00085527	0.89466	0.00085527	1.39207	0.00085527	2.01015	0.00085527	0.17962
	0.00085578	0.90719	0.00085578	1.40049	0.00085578	2.01755	0.00085578	0.1732
	0.00085629	0.9196	0.00085629	1.40872	0.00085629	2.02508	0.00085629	0.16689
	0.0008568	0.9319	0.0008568	1.41705	0.0008568	2.03213	0.0008568	0.16099
	0.00085731	0.94407	0.00085731	1.42551	0.00085731	2.03933	0.00085731	0.1555
	0.00085782	0.9558	0.00085782	1.43409	0.00085782	2.04697	0.00085782	0.14981
	0.00085833	0.96866	0.00085833	1.44252	0.00085833	2.05475	0.00085833	0.14421
	0.00085884	0.98109	0.00085884	1.4511	0.00085884	2.06298	0.00085884	0.13903
	0.00085935	0.99339	0.00085935	1.45982	0.00085935	2.07041	0.00085935	0.13365
	0.00085986	1.00583	0.00085986	1.46804	0.00085986	2.07861	0.00085986	0.12837
	0.00086037	1.01812	0.00086037	1.47673	0.00086037	2.08632	0.00086037	0.1232
	0.00086088	1.02963	0.00086088	1.48464	0.00086088	2.09481	0.00086088	0.11782
	0.00086139	1.0416	0.00086139	1.49363	0.00086139	2.10282	0.00086139	0.11285
	0.0008619	1.05341	0.0008619	1.50123	0.0008619	2.11158	0.0008619	0.10736
	0.00086241	1.06505	0.00086241	1.50926	0.00086241	2.11984	0.00086241	0.10258
	0.00086292	1.07652	0.00086292	1.51711	0.00086292	2.12822	0.00086292	0.09758
	0.00086343	1.08844	0.00086343	1.52512	0.00086343	2.13607	0.00086343	0.09365
	0.00086394	1.09957	0.00086394	1.5339	0.00086394	2.14403	0.00086394	0.08953
	0.00086445	1.11084	0.00086445	1.54251	0.00086445	2.1521	0.00086445	0.08551
	0.00086496	1.12255	0.00086496	1.55128	0.00086496	2.16091	0.00086496	0.08099
	0.00086547	1.13315	0.00086547	1.55898	0.00086547	2.16923	0.00086547	0.07658
	0.00086598	1.14451	0.00086598	1.56683	0.00086598	2.17766	0.00086598	0.07228
	0.00086649	1.15598	0.00086649	1.57452	0.00086649	2.18774	0.00086649	0.0684
	0.000867	1.16693	0.000867	1.58296	0.000867	2.19575	0.000867	0.06432
	0.00086751	1.17827	0.00086751	1.59031	0.00086751	2.2042	0.00086751	0.06036
	0.00086802	1.18907	0.00086802	1.59781	0.00086802	2.21216	0.00086802	0.05652
	0.00086853	1.19965	0.00086853	1.60547	0.00086853	2.22056	0.00086853	0.0528
	0.00086904	1.21064	0.00086904	1.61331	0.00086904	2.22941	0.00086904	0.05041
	0.00086955	1.22139	0.00086955	1.62161	0.00086955	2.23804	0.00086955	0.04686
	0.00087006	1.23191	0.00087006	1.62976	0.00087006	2.24708	0.00087006	0.04374
	0.00087057	1.24283	0.00087057	1.63745	0.00087057	2.25559	0.00087057	0.04043
	0.00087108	1.25353	0.00087108	1.6453	0.00087108	2.26386	0.00087108	0.03725
	0.00087159	1.2634	0.00087159	1.6527	0.00087159	2.27222	0.00087159	0.0342
	0.0008721	1.27368	0.0008721	1.65997	0.0008721	2.28128	0.0008721	0.03159
	0.00087261	1.28308	0.00087261	1.6668	0.00087261	2.29011	0.00087261	0.0288
	0.00087312	1.29319	0.00087312	1.67444	0.00087312	2.29902	0.00087312	0.02645
	0.00087363	1.30276	0.00087363	1.68162	0.00087363	2.30802	0.00087363	0.02422
	0.00087414	1.31207	0.00087414	1.68896	0.00087414	2.3171	0.00087414	0.02212
	0.00087465	1.32178	0.00087465	1.69586	0.00087465	2.32626	0.00087465	0.01983
	0.00087516	1.3319	0.00087516	1.70325	0.00087516	2.33517	0.00087516	0.01795
	0.00087567	1.34207	0.00087567	1.71051	0.00087567	2.34383	0.00087567	0.01588
	0.00087618	1.352	0.00087618	1.71764	0.00087618	2.35226	0.00087618	0.01422
	0.00087669	1.36139	0.00087669	1.72495	0.00087669	2.36107	0.00087669	0.01268
	0.0008772	1.37087	0.0008772	1.73214	0.0008772	2.37025	0.0008772	0.01158
	0.00087771	1.38013	0.00087771	1.73953	0.00087771	2.37947	0.00087771	0.0106
	0.00087822	1.38826	0.00087822	1.74681	0.00087822	2.38905	0.00087822	0.00942
	0.00087873	1.39808	0.00087873	1.75398	0.00087873	2.39806	0.00087873	0.00868
	0.00087924	1.40737	0.00087924	1.76166	0.00087924	2.40712	0.00087924	0.00774
	0.00087975	1.41579	0.00087975	1.76861	0.00087975	2.41562	0.00087975	0.00659
	0.00088026	1.42521	0.00088026	1.77575	0.00088026	2.42388	0.00088026	0.00586
	0.00088077	1.43441	0.00088077	1.78278	0.00088077	2.43281	0.00088077	0.00524
	0.00088128	1.44309	0.00088128	1.78969	0.00088128	2.44179	0.00088128	0.00474
	0.00088179	1.45156	0.00088179	1.79616	0.00088179	2.45052	0.00088179	0.00435
	0.0008823	1.46012	0.0008823	1.80284	0.0008823	2.45962	0.0008823	0.00404
	0.00088281	1.46908	0.00088281	1.80973	0.00088281	2.46751	0.00088281	0.00382
	0.00088332	1.47782	0.00088332	1.81652	0.00088332	2.47605	0.00088332	0.00371
	0.00088383	1.48665	0.00088383	1.82289	0.00088383	2.48461	0.00088383	0.00372
	0.00088434	1.49496	0.00088434	1.82979	0.00088434	2.49383	0.00088434	0.00385
	0.00088485	1.5034	0.00088485	1.83659	0.00088485	2.50245	0.00088485	0.00441
	0.00088536	1.51196	0.00088536	1.84422	0.00088536	2.51108	0.00088536	0.00478
	0.00088587	1.52034	0.00088587	1.85174	0.00088587	2.52005	0.00088587	0.00496
	0.00088638	1.52915	0.00088638	1.85884	0.00088638	2.52812	0.00088638	0.00497
	0.00088689	1.53777	0.00088689	1.86554	0.00088689	2.53685	0.00088689	0.00572
	0.0008874	1.54589	0.0008874	1.87214	0.0008874	2.54593	0.0008874	0.00656
	0.00088791	1.55414	0.00088791	1.87867	0.00088791	2.55502	0.00088791	0.00721
	0.00088842	1.56252	0.00088842	1.88574	0.00088842	2.56319	0.00088842	0.00831
	0.00088893	1.57041	0.00088893	1.8921	0.00088893	2.572	0.00088893	0.0089
	0.00088944	1.57904	0.00088944	1.89901	0.00088944	2.57925	0.00088944	0.01084
	0.00088995	1.58718	0.00088995	1.90488	0.00088995	2.58742	0.00088995	0.01257
	0.00089046	1.59577	0.00089046	1.91159	0.00089046	2.59528	0.00089046	0.01439
	0.00089097	1.60386	0.00089097	1.91822	0.00089097	2.60374	0.00089097	0.01602
	0.00089148	1.61176	0.00089148	1.92508	0.00089148	2.61281	0.00089148	0.01776
	0.00089199	1.61982	0.00089199	1.93156	0.00089199	2.62124	0.00089199	0.01837
	0.0008925	1.62865	0.0008925	1.93797	0.0008925	2.62902	0.0008925	0.02095
	0.00089301	1.637	0.00089301	1.94397	0.00089301	2.63738	0.00089301	0.0227
	0.00089352	1.64521	0.00089352	1.95021	0.00089352	2.6451	0.00089352	0.02551
	0.00089403	1.65357	0.00089403	1.95608	0.00089403	2.65311	0.00089403	0.02843
	0.00089454	1.66145	0.00089454	1.96284	0.00089454	2.66112	0.00089454	0.03177
	0.00089505	1.66978	0.00089505	1.96893	0.00089505	2.66849	0.00089505	0.0346
	0.00089556	1.67734	0.00089556	1.97559	0.00089556	2.67648	0.00089556	0.03785
	0.00089607	1.68503	0.00089607	1.98188	0.00089607	2.68412	0.00089607	0.04058
	0.00089658	1.69257	0.00089658	1.98871	0.00089658	2.69232	0.00089658	0.04338
	0.00089709	1.70056	0.00089709	1.99449	0.00089709	2.69954	0.00089709	0.04567
	0.0008976	1.70903	0.0008976	2.00053	0.0008976	2.70702	0.0008976	0.04807
	0.00089811	1.71704	0.00089811	2.00623	0.00089811	2.71413	0.00089811	0.05121
	0.00089862	1.7246	0.00089862	2.01221	0.00089862	2.72118	0.00089862	0.05444
	0.00089913	1.73265	0.00089913	2.01814	0.00089913	2.72849	0.00089913	0.05806
	0.00089964	1.74086	0.00089964	2.02529	0.00089964	2.73542	0.00089964	0.06178
	0.00090015	1.74892	0.00090015	2.03208	0.00090015	2.74261	0.00090015	0.06498
	0.00090066	1.75746	0.00090066	2.03882	0.00090066	2.74912	0.00090066	0.06795
	0.00090117	1.76618	0.00090117	2.04583	0.00090117	2.75617	0.00090117	0.07132
	0.00090168	1.77323	0.00090168	2.05249	0.00090168	2.76316	0.00090168	0.07447
	0.00090219	1.78075	0.00090219	2.0588	0.00090219	2.76978	0.00090219	0.07801
	0.0009027	1.78784	0.0009027	2.06509	0.0009027	2.77666	0.0009027	0.08161
	0.00090321	1.79509	0.00090321	2.07167	0.00090321	2.78315	0.00090321	0.08528
	0.00090372	1.80128	0.00090372	2.07821	0.00090372	2.78988	0.00090372	0.08871
	0.00090423	1.8092	0.00090423	2.08438	0.00090423	2.79623	0.00090423	0.09223
	0.00090474	1.81699	0.00090474	2.09115	0.00090474	2.8028	0.00090474	0.09647
	0.00090525	1.82464	0.00090525	2.09726	0.00090525	2.80897	0.00090525	0.10049
	0.00090576	1.83215	0.00090576	2.10398	0.00090576	2.81536	0.00090576	0.10491
	0.00090627	1.84016	0.00090627	2.11066	0.00090627	2.82165	0.00090627	0.10945
	0.00090678	1.84805	0.00090678	2.117	0.00090678	2.82815	0.00090678	0.11408
	0.00090729	1.85551	0.00090729	2.12333	0.00090729	2.83422	0.00090729	0.11851
	0.0009078	1.86286	0.0009078	2.12963	0.0009078	2.83989	0.0009078	0.12365
	0.00090831	1.8704	0.00090831	2.13592	0.00090831	2.84546	0.00090831	0.12856
	0.00090882	1.87781	0.00090882	2.14219	0.00090882	2.85095	0.00090882	0.13386
	0.00090933	1.8851	0.00090933	2.14845	0.00090933	2.85666	0.00090933	0.13895
	0.00090984	1.89225	0.00090984	2.1547	0.00090984	2.86256	0.00090984	0.14413
	0.00091035	1.89958	0.00091035	2.16096	0.00091035	2.86708	0.00091035	0.14938
	0.00091086	1.90709	0.00091086	2.16721	0.00091086	2.87272	0.00091086	0.15502
	0.00091137	1.91387	0.00091137	2.17345	0.00091137	2.87884	0.00091137	0.16011
	0.00091188	1.92115	0.00091188	2.17999	0.00091188	2.88419	0.00091188	0.16526
	0.00091239	1.92865	0.00091239	2.18592	0.00091239	2.88876	0.00091239	0.17048
	0.0009129	1.93542	0.0009129	2.19216	0.0009129	2.8932	0.0009129	0.17609
	0.00091341	1.94207	0.00091341	2.19903	0.00091341	2.89813	0.00091341	0.18147
	0.00091392	1.94924	0.00091392	2.20561	0.00091392	2.9023	0.00091392	0.18723
	0.00091443	1.95632	0.00091443	2.21127	0.00091443	2.90666	0.00091443	0.19305
	0.00091494	1.9633	0.00091494	2.21757	0.00091494	2.91054	0.00091494	0.19863
	0.00091545	1.9702	0.00091545	2.22361	0.00091545	2.91395	0.00091545	0.20425
	0.00091596	1.97765	0.00091596	2.22936	0.00091596	2.91691	0.00091596	0.20993
	0.00091647	1.98471	0.00091647	2.23578	0.00091647	2.92097	0.00091647	0.21565
	0.00091698	1.9917	0.00091698	2.24162	0.00091698	2.92487	0.00091698	0.22141
	0.00091749	1.99922	0.00091749	2.2475	0.00091749	2.92832	0.00091749	0.22723
	0.000918	2.00633	0.000918	2.25372	0.000918	2.9332	0.000918	0.23276
	0.00091851	2.01335	0.00091851	2.25967	0.00091851	2.93575	0.00091851	0.23834
	0.00091902	2.02089	0.00091902	2.26566	0.00091902	2.9378	0.00091902	0.24398
	0.00091953	2.0274	0.00091953	2.27167	0.00091953	2.94059	0.00091953	0.24998
	0.00092004	2.03383	0.00092004	2.27774	0.00092004	2.9432	0.00092004	0.25605
	0.00092055	2.04176	0.00092055	2.28451	0.00092055	2.94504	0.00092055	0.26284
	0.00092106	2.04931	0.00092106	2.29075	0.00092106	2.94799	0.00092106	0.26815
	0.00092157	2.05585	0.00092157	2.29708	0.00092157	2.94986	0.00092157	0.27414
	0.00092208	2.06265	0.00092208	2.30287	0.00092208	2.95124	0.00092208	0.28017
	0.00092259	2.06936	0.00092259	2.30812	0.00092259	2.95245	0.00092259	0.28654
	0.0009231	2.076	0.0009231	2.31347	0.0009231	2.95535	0.0009231	0.29236
	0.00092361	2.08319	0.00092361	2.31891	0.00092361	2.9568	0.00092361	0.29919
	0.00092412	2.08967	0.00092412	2.32445	0.00092412	2.95776	0.00092412	0.30513
	0.00092463	2.09703	0.00092463	2.33008	0.00092463	2.95823	0.00092463	0.31205
	0.00092514	2.10401	0.00092514	2.33581	0.00092514	2.95914	0.00092514	0.31837
	0.00092565	2.11061	0.00092565	2.34164	0.00092565	2.95926	0.00092565	0.32564
	0.00092616	2.11745	0.00092616	2.34815	0.00092616	2.95952	0.00092616	0.33229
	0.00092667	2.12486	0.00092667	2.3535	0.00092667	2.96019	0.00092667	0.33959
	0.00092718	2.1316	0.00092718	2.35928	0.00092718	2.96003	0.00092718	0.34569
	0.00092769	2.1383	0.00092769	2.36456	0.00092769	2.95967	0.00092769	0.35217
	0.0009282	2.145	0.0009282	2.36997	0.0009282	2.95913	0.0009282	0.35899
	0.00092871	2.15199	0.00092871	2.37522	0.00092871	2.95872	0.00092871	0.36616
	0.00092922	2.15829	0.00092922	2.38093	0.00092922	2.95813	0.00092922	0.37303
	0.00092973	2.16516	0.00092973	2.38678	0.00092973	2.95705	0.00092973	0.37991
	0.00093024	2.17197	0.00093024	2.39248	0.00093024	2.9564	0.00093024	0.38681
	0.00093075	2.17873	0.00093075	2.3977	0.00093075	2.95495	0.00093075	0.39342
	0.00093126	2.18544	0.00093126	2.40338	0.00093126	2.95332	0.00093126	0.40005
	0.00093177	2.19181	0.00093177	2.40826	0.00093177	2.95182	0.00093177	0.4064
	0.00093228	2.19907	0.00093228	2.41391	0.00093228	2.95015	0.00093228	0.41277
	0.00093279	2.20566	0.00093279	2.4194	0.00093279	2.94859	0.00093279	0.41914
	0.0009333	2.21221	0.0009333	2.42504	0.0009333	2.94682	0.0009333	0.42553
	0.00093381	2.21965	0.00093381	2.43054	0.00093381	2.94485	0.00093381	0.43194
	0.00093432	2.22706	0.00093432	2.43622	0.00093432	2.94175	0.00093432	0.43838
	0.00093483	2.23384	0.00093483	2.44177	0.00093483	2.93879	0.00093483	0.44486
	0.00093534	2.24028	0.00093534	2.44751	0.00093534	2.93596	0.00093534	0.45136
	0.00093585	2.24762	0.00093585	2.45248	0.00093585	2.93295	0.00093585	0.45726
	0.00093636	2.25429	0.00093636	2.45794	0.00093636	2.92977	0.00093636	0.46318
	0.00093687	2.26125	0.00093687	2.46298	0.00093687	2.92671	0.00093687	0.46944
	0.00093738	2.26788	0.00093738	2.46852	0.00093738	2.92315	0.00093738	0.47572
	0.00093789	2.27481	0.00093789	2.47395	0.00093789	2.91974	0.00093789	0.48171
	0.0009384	2.28203	0.0009384	2.47956	0.0009384	2.91613	0.0009384	0.48803
	0.00093891	2.28891	0.00093891	2.48537	0.00093891	2.91201	0.00093891	0.49436
	0.00093942	2.29546	0.00093942	2.49105	0.00093942	2.90706	0.00093942	0.50103
	0.00093993	2.3023	0.00093993	2.4966	0.00093993	2.90256	0.00093993	0.5074
	0.00094044	2.30912	0.00094044	2.50265	0.00094044	2.89757	0.00094044	0.51411
	0.00094095	2.31564	0.00094095	2.50827	0.00094095	2.8927	0.00094095	0.52086
	0.00094146	2.32246	0.00094146	2.51408	0.00094146	2.88826	0.00094146	0.52762
	0.00094197	2.3299	0.00094197	2.5201	0.00094197	2.883	0.00094197	0.5344
	0.00094248	2.33734	0.00094248	2.52602	0.00094248	2.87786	0.00094248	0.54122
	0.00094299	2.34446	0.00094299	2.53213	0.00094299	2.87286	0.00094299	0.5487
	0.0009435	2.35127	0.0009435	2.53813	0.0009435	2.86802	0.0009435	0.55558
	0.00094401	2.35809	0.00094401	2.54372	0.00094401	2.86179	0.00094401	0.5628
	0.00094452	2.3649	0.00094452	2.54951	0.00094452	2.85538	0.00094452	0.57002
	0.00094503	2.37171	0.00094503	2.55581	0.00094503	2.84909	0.00094503	0.57664
	0.00094554	2.37853	0.00094554	2.56201	0.00094554	2.84291	0.00094554	0.58359
	0.00094605	2.38599	0.00094605	2.56872	0.00094605	2.83558	0.00094605	0.5912
	0.00094656	2.39283	0.00094656	2.57468	0.00094656	2.82805	0.00094656	0.5982
	0.00094707	2.4	0.00094707	2.58147	0.00094707	2.8219	0.00094707	0.60521
	0.00094758	2.40716	0.00094758	2.58815	0.00094758	2.81465	0.00094758	0.61223
	0.00094809	2.41403	0.00094809	2.59472	0.00094809	2.80723	0.00094809	0.61925
	0.0009486	2.42092	0.0009486	2.60149	0.0009486	2.79961	0.0009486	0.62568
	0.00094911	2.42751	0.00094911	2.60688	0.00094911	2.79177	0.00094911	0.63241
	0.00094962	2.43443	0.00094962	2.61371	0.00094962	2.78342	0.00094962	0.63945
	0.00095013	2.44136	0.00095013	2.62045	0.00095013	2.77491	0.00095013	0.64651
	0.00095064	2.4483	0.00095064	2.62741	0.00095064	2.76656	0.00095064	0.65262
	0.00095115	2.45555	0.00095115	2.63458	0.00095115	2.75836	0.00095115	0.65905
	0.00095166	2.46281	0.00095166	2.64196	0.00095166	2.74907	0.00095166	0.66608
	0.00095217	2.46945	0.00095217	2.64922	0.00095217	2.74085	0.00095217	0.67217
	0.00095268	2.47642	0.00095268	2.65666	0.00095268	2.73151	0.00095268	0.67858
	0.00095319	2.48311	0.00095319	2.66399	0.00095319	2.7223	0.00095319	0.685
	0.0009537	2.49015	0.0009537	2.67185	0.0009537	2.71323	0.0009537	0.69144
	0.00095421	2.49721	0.00095421	2.67929	0.00095421	2.70369	0.00095421	0.69697
	0.00095472	2.50368	0.00095472	2.68632	0.00095472	2.69368	0.00095472	0.70376
	0.00095523	2.50986	0.00095523	2.69513	0.00095523	2.68411	0.00095523	0.71023
	0.00095574	2.51702	0.00095574	2.70319	0.00095574	2.67405	0.00095574	0.71701
	0.00095625	2.52298	0.00095625	2.71143	0.00095625	2.66351	0.00095625	0.72381
	0.00095676	2.52929	0.00095676	2.71987	0.00095676	2.6528	0.00095676	0.73063
	0.00095727	2.53624	0.00095727	2.72756	0.00095727	2.64256	0.00095727	0.73716
	0.00095778	2.54325	0.00095778	2.73609	0.00095778	2.63183	0.00095778	0.7437
	0.00095829	2.54905	0.00095829	2.7445	0.00095829	2.62094	0.00095829	0.75054
	0.0009588	2.55486	0.0009588	2.75343	0.0009588	2.60959	0.0009588	0.75736
	0.00095931	2.56071	0.00095931	2.76191	0.00095931	2.59777	0.00095931	0.76416
	0.00095982	2.56722	0.00095982	2.77057	0.00095982	2.58641	0.00095982	0.77157
	0.00096033	2.57288	0.00096033	2.77908	0.00096033	2.57552	0.00096033	0.77867
	0.00096084	2.57863	0.00096084	2.78805	0.00096084	2.56385	0.00096084	0.7861
	0.00096135	2.58508	0.00096135	2.79717	0.00096135	2.5517	0.00096135	0.79323
	0.00096186	2.59131	0.00096186	2.80615	0.00096186	2.53971	0.00096186	0.80036
	0.00096237	2.59699	0.00096237	2.81528	0.00096237	2.52788	0.00096237	0.80718
	0.00096288	2.60215	0.00096288	2.82427	0.00096288	2.51559	0.00096288	0.81401
	0.00096339	2.60867	0.00096339	2.83342	0.00096339	2.50377	0.00096339	0.82147
	0.0009639	2.61342	0.0009639	2.84332	0.0009639	2.49118	0.0009639	0.82862
	0.00096441	2.61888	0.00096441	2.85244	0.00096441	2.47846	0.00096441	0.83547
	0.00096492	2.62506	0.00096492	2.86171	0.00096492	2.46591	0.00096492	0.84235
	0.00096543	2.63102	0.00096543	2.87051	0.00096543	2.45323	0.00096543	0.84953
	0.00096594	2.63674	0.00096594	2.87947	0.00096594	2.44012	0.00096594	0.85638
	0.00096645	2.64257	0.00096645	2.88858	0.00096645	2.42688	0.00096645	0.86321
	0.00096696	2.6482	0.00096696	2.8978	0.00096696	2.41383	0.00096696	0.86973
	0.00096747	2.65363	0.00096747	2.90716	0.00096747	2.40063	0.00096747	0.87625
	0.00096798	2.65888	0.00096798	2.91666	0.00096798	2.38699	0.00096798	0.88339
	0.00096849	2.66457	0.00096849	2.92598	0.00096849	2.37323	0.00096849	0.89019
	0.000969	2.67037	0.000969	2.93574	0.000969	2.35967	0.000969	0.89668
	0.00096951	2.67567	0.00096951	2.9453	0.00096951	2.34601	0.00096951	0.90316
	0.00097002	2.68143	0.00097002	2.95498	0.00097002	2.33191	0.00097002	0.90964
	0.00097053	2.68702	0.00097053	2.96508	0.00097053	2.31737	0.00097053	0.9161
	0.00097104	2.69243	0.00097104	2.97468	0.00097104	2.30303	0.00097104	0.92255
	0.00097155	2.69765	0.00097155	2.98408	0.00097155	2.28893	0.00097155	0.929
	0.00097206	2.70239	0.00097206	2.9939	0.00097206	2.27439	0.00097206	0.93574
	0.00097257	2.70693	0.00097257	3.00383	0.00097257	2.25974	0.00097257	0.94214
	0.00097308	2.71224	0.00097308	3.01386	0.00097308	2.2453	0.00097308	0.94851
	0.00097359	2.7177	0.00097359	3.02398	0.00097359	2.23012	0.00097359	0.95548
	0.0009741	2.723	0.0009741	3.03388	0.0009741	2.21547	0.0009741	0.96212
	0.00097461	2.72814	0.00097461	3.04325	0.00097461	2.20103	0.00097461	0.96812
	0.00097512	2.73377	0.00097512	3.05362	0.00097512	2.18552	0.00097512	0.97536
	0.00097563	2.73833	0.00097563	3.06345	0.00097563	2.17051	0.00097563	0.9823
	0.00097614	2.74307	0.00097614	3.07367	0.00097614	2.15507	0.00097614	0.98925
	0.00097665	2.74831	0.00097665	3.08397	0.00097665	2.14046	0.00097665	0.9959
	0.00097716	2.75406	0.00097716	3.09405	0.00097716	2.12578	0.00097716	1.00318
	0.00097767	2.75877	0.00097767	3.10549	0.00097767	2.11041	0.00097767	1.01012
	0.00097818	2.76396	0.00097818	3.11517	0.00097818	2.09496	0.00097818	1.01734
	0.00097869	2.76934	0.00097869	3.12489	0.00097869	2.07942	0.00097869	1.02391
	0.0009792	2.7743	0.0009792	3.13436	0.0009792	2.06378	0.0009792	1.03079
	0.00097971	2.77947	0.00097971	3.14453	0.00097971	2.04683	0.00097971	1.03766
	0.00098022	2.78516	0.00098022	3.15416	0.00098022	2.03137	0.00098022	1.04454
	0.00098073	2.79041	0.00098073	3.16479	0.00098073	2.01459	0.00098073	1.05169
	0.00098124	2.79589	0.00098124	3.17518	0.00098124	1.99806	0.00098124	1.05848
	0.00098175	2.80158	0.00098175	3.18563	0.00098175	1.98175	0.00098175	1.06525
	0.00098226	2.80659	0.00098226	3.19612	0.00098226	1.96568	0.00098226	1.07138
	0.00098277	2.81245	0.00098277	3.20634	0.00098277	1.94952	0.00098277	1.07813
	0.00098328	2.81887	0.00098328	3.21722	0.00098328	1.93297	0.00098328	1.08392
	0.00098379	2.82396	0.00098379	3.22626	0.00098379	1.91668	0.00098379	1.09
	0.0009843	2.82927	0.0009843	3.23661	0.0009843	1.89941	0.0009843	1.09606
	0.00098481	2.8348	0.00098481	3.247	0.00098481	1.8827	0.00098481	1.10271
	0.00098532	2.84055	0.00098532	3.2571	0.00098532	1.86593	0.00098532	1.10902
	0.00098583	2.84748	0.00098583	3.26721	0.00098583	1.84941	0.00098583	1.11529
	0.00098634	2.85341	0.00098634	3.27733	0.00098634	1.83251	0.00098634	1.12154
	0.00098685	2.86017	0.00098685	3.28746	0.00098685	1.81524	0.00098685	1.12746
	0.00098736	2.86561	0.00098736	3.29727	0.00098736	1.79822	0.00098736	1.13367
	0.00098787	2.87189	0.00098787	3.30739	0.00098787	1.78117	0.00098787	1.13953
	0.00098838	2.87808	0.00098838	3.31719	0.00098838	1.76407	0.00098838	1.146
	0.00098889	2.88477	0.00098889	3.32697	0.00098889	1.74723	0.00098889	1.15214
	0.0009894	2.89107	0.0009894	3.33672	0.0009894	1.73002	0.0009894	1.15888
	0.00098991	2.89731	0.00098991	3.34645	0.00098991	1.71278	0.00098991	1.1653
	0.00099042	2.90348	0.00099042	3.35584	0.00099042	1.69519	0.00099042	1.17169
	0.00099093	2.90989	0.00099093	3.36521	0.00099093	1.67758	0.00099093	1.17806
	0.00099144	2.91807	0.00099144	3.37456	0.00099144	1.6606	0.00099144	1.18439
	0.00099195	2.92458	0.00099195	3.38388	0.00099195	1.64329	0.00099195	1.19102
	0.00099246	2.93165	0.00099246	3.39318	0.00099246	1.62625	0.00099246	1.19794
	0.00099297	2.93832	0.00099297	3.40212	0.00099297	1.60888	0.00099297	1.20453
	0.00099348	2.94492	0.00099348	3.41133	0.00099348	1.59153	0.00099348	1.21107
	0.00099399	2.95209	0.00099399	3.42051	0.00099399	1.57446	0.00099399	1.21726
	0.0009945	2.9592	0.0009945	3.42965	0.0009945	1.55678	0.0009945	1.22339
	0.00099501	2.96686	0.00099501	3.43842	0.00099501	1.53939	0.00099501	1.22979
	0.00099552	2.97414	0.00099552	3.44744	0.00099552	1.52229	0.00099552	1.23648
	0.00099603	2.98163	0.00099603	3.45638	0.00099603	1.50517	0.00099603	1.24282
	0.00099654	2.98964	0.00099654	3.46494	0.00099654	1.48805	0.00099654	1.24915
	0.00099705	2.99791	0.00099705	3.47375	0.00099705	1.47061	0.00099705	1.25515
	0.00099756	3.00581	0.00099756	3.48249	0.00099756	1.45317	0.00099756	1.26141
	0.00099807	3.01425	0.00099807	3.49083	0.00099807	1.43605	0.00099807	1.26761
	0.00099858	3.02291	0.00099858	3.4991	0.00099858	1.41894	0.00099858	1.27408
	0.00099909	3.03087	0.00099909	3.5073	0.00099909	1.40185	0.00099909	1.2802
	0.0009996	3.03907	0.0009996	3.51541	0.0009996	1.38479	0.0009996	1.28629
	0.001	3.0475	0.001	3.52344	0.001	1.36744	0.001	1.29202
	0.001	3.05554	0.001	3.5317	0.001	1.35104	0.001	1.2977
	0.001	3.06472	0.001	3.53985	0.001	1.33278	0.001	1.30363
	0.001	3.07346	0.001	3.5476	0.001	1.31576	0.001	1.3095
	0.001	3.08209	0.001	3.55525	0.001	1.29938	0.001	1.31501
	0.001	3.09094	0.001	3.56312	0.001	1.28333	0.001	1.32018
	0.001	3.09998	0.001	3.57185	0.001	1.26543	0.001	1.32593
	0.001	3.10924	0.001	3.57923	0.001	1.2491	0.001	1.33133
	0.001	3.11839	0.001	3.58648	0.001	1.23187	0.001	1.3367
	0.001	3.12678	0.001	3.59362	0.001	1.21467	0.001	1.34202
	0.00101	3.13565	0.00101	3.60094	0.00101	1.19813	0.00101	1.34794
	0.00101	3.14533	0.00101	3.60815	0.00101	1.18164	0.00101	1.35322
	0.00101	3.15519	0.00101	3.61429	0.00101	1.16426	0.00101	1.35878
	0.00101	3.16491	0.00101	3.62155	0.00101	1.14786	0.00101	1.36369
	0.00101	3.17448	0.00101	3.62838	0.00101	1.1309	0.00101	1.36918
	0.00101	3.18418	0.00101	3.63478	0.00101	1.11432	0.00101	1.37431
	0.00101	3.19342	0.00101	3.64072	0.00101	1.099	0.00101	1.3803
	0.00101	3.20311	0.00101	3.64743	0.00101	1.08212	0.00101	1.38593
	0.00101	3.21327	0.00101	3.65272	0.00101	1.06527	0.00101	1.3912
	0.00101	3.22329	0.00101	3.65878	0.00101	1.04845	0.00101	1.39674
	0.00101	3.23408	0.00101	3.66468	0.00101	1.03137	0.00101	1.40192
	0.00101	3.24441	0.00101	3.67041	0.00101	1.01527	0.00101	1.40828
	0.00101	3.25428	0.00101	3.6769	0.00101	0.99863	0.00101	1.41301
	0.00101	3.2643	0.00101	3.68166	0.00101	0.98236	0.00101	1.41863
	0.00101	3.27541	0.00101	3.68627	0.00101	0.96615	0.00101	1.42357
	0.00101	3.28606	0.00101	3.69135	0.00101	0.9497	0.00101	1.4291
	0.00101	3.29685	0.00101	3.69565	0.00101	0.93396	0.00101	1.43457
	0.00101	3.30747	0.00101	3.69978	0.00101	0.91768	0.00101	1.43969
	0.00101	3.31693	0.00101	3.70404	0.00101	0.90181	0.00101	1.44475
	0.00101	3.32804	0.00101	3.70811	0.00101	0.88633	0.00101	1.44942
	0.00102	3.33832	0.00102	3.712	0.00102	0.8703	0.00102	1.45402
	0.00102	3.349	0.00102	3.71539	0.00102	0.85529	0.00102	1.45885
	0.00102	3.36012	0.00102	3.71889	0.00102	0.83945	0.00102	1.4636
	0.00102	3.37136	0.00102	3.72252	0.00102	0.8237	0.00102	1.46765
	0.00102	3.38207	0.00102	3.72565	0.00102	0.80805	0.00102	1.47196
	0.00102	3.39351	0.00102	3.72888	0.00102	0.79277	0.00102	1.47592
[truncated: 6,667 more rows]

## Sheet: Figure 2f
Figure 2f	Current amplitude (A), frequency, and propagation delay measured for VDD of 2, 3, 4, and 5 V.
	V	V	kHz	ms
	Vdd	Amplitude	Frequency	Delay
	2	1.62043	3.36904	29.6821
	3	2.96957	2.82127	35.445
	4	3.76049	2.58679	38.6579
	5	4.1377	2.47262	40.4429

## Sheet: Figure 3b
Figure 3b	Transfer curves of the IGZO-based phototransistor in the dark and under UV light exposure
	Dark				PD Top
	Vgate	abs(Id)(A)	Sqrt(Id)		Vgate	abs(Id)(A)	Sqrt(Id)
	-5	3.13547e-10	1.77073e-05		-5	1.27116e-09	3.56533e-05
	-4.8	3.14411e-10	1.77316e-05		-4.8	1.27204e-09	3.56657e-05
	-4.6	3.1331e-10	1.77006e-05		-4.6	1.27255e-09	3.56728e-05
	-4.4	3.13252e-10	1.76989e-05		-4.4	1.27424e-09	3.56965e-05
	-4.2	3.13144e-10	1.76959e-05		-4.2	1.2764e-09	3.57268e-05
	-4	3.12648e-10	1.76819e-05		-4	1.28072e-09	3.57872e-05
	-3.8	3.12936e-10	1.769e-05		-3.8	1.28772e-09	3.58848e-05
	-3.6	3.12827e-10	1.76869e-05		-3.6	1.29615e-09	3.60021e-05
	-3.4	3.12664e-10	1.76823e-05		-3.4	1.30966e-09	3.61893e-05
	-3.2	3.12845e-10	1.76874e-05		-3.2	1.33187e-09	3.64949e-05
	-3	3.12904e-10	1.76891e-05		-3	1.36975e-09	3.70101e-05
	-2.8	3.12573e-10	1.76797e-05		-2.8	1.43704e-09	3.79084e-05
	-2.6	3.12423e-10	1.76755e-05		-2.6	1.5587e-09	3.94804e-05
	-2.4	3.12651e-10	1.76819e-05		-2.4	1.79593e-09	4.23784e-05
	-2.2	3.12728e-10	1.76841e-05		-2.2	2.28298e-09	4.77806e-05
	-2	3.12715e-10	1.76838e-05		-2	3.28634e-09	5.73266e-05
	-1.8	3.13522e-10	1.77066e-05		-1.8	4.47591e-09	6.69022e-05
	-1.6	3.15823e-10	1.77714e-05		-1.6	9.4584e-09	9.72543e-05
	-1.4	3.21616e-10	1.79337e-05		-1.4	1.90219e-08	0.00013792
	-1.2	3.41033e-10	1.84671e-05		-1.2	3.78466e-08	0.000194542
	-1	4.09218e-10	2.02291e-05		-1	6.25755e-08	0.000250151
	-0.8	6.24746e-10	2.49949e-05		-0.8	1.21091e-07	0.000347981
	-0.6	1.6567e-09	4.07026e-05		-0.6	2.12206e-07	0.000460658
	-0.4	4.846e-09	6.96132e-05		-0.4	3.42467e-07	0.000585207
	-0.2	1.52599e-08	0.000123531		-0.2	5.01452e-07	0.000708133
	0	3.96644e-08	0.000199159		0	7.47001e-07	0.000864292
	0.2	8.35718e-08	0.000289088		0.2	1.06529e-06	0.00103
	0.4	1.62148e-07	0.000402676		0.4	1.45444e-06	0.00121
	0.6	2.81257e-07	0.000530336		0.6	1.92872e-06	0.00139
	0.8	4.50855e-07	0.000671457		0.8	2.46784e-06	0.00157
	1	6.75977e-07	0.000822178		1	3.10679e-06	0.00176
	1.2	9.73462e-07	0.000986642		1.2	3.82862e-06	0.00196
	1.4	1.3447e-06	0.00116		1.4	4.67108e-06	0.00216
	1.6	1.79002e-06	0.00134		1.6	5.53159e-06	0.00235
	1.8	2.32747e-06	0.00153		1.8	6.57014e-06	0.00256
	2	2.96778e-06	0.00172		2	7.69181e-06	0.00277
	2.2	3.69537e-06	0.00192		2.2	8.95189e-06	0.00299
	2.4	4.5167e-06	0.00213		2.4	1.02849e-05	0.00321
	2.6	5.45598e-06	0.00234		2.6	1.16851e-05	0.00342
	2.8	6.49621e-06	0.00255		2.8	1.31913e-05	0.00363
	3	7.66048e-06	0.00277		3	1.47365e-05	0.00384
	3.2	8.91285e-06	0.00299		3.2	1.64163e-05	0.00405
	3.4	1.02921e-05	0.00321		3.4	1.81569e-05	0.00426
	3.6	1.17798e-05	0.00343		3.6	1.99096e-05	0.00446
	3.8	1.3323e-05	0.00365		3.8	2.17907e-05	0.00467
	4	1.49981e-05	0.00387		4	2.37113e-05	0.00487
	4.2	1.67963e-05	0.0041		4.2	2.57087e-05	0.00507
	4.4	1.86381e-05	0.00432		4.4	2.77237e-05	0.00527
	4.6	2.06083e-05	0.00454		4.6	2.97792e-05	0.00546
	4.8	2.25667e-05	0.00475		4.8	3.19024e-05	0.00565
	5	2.461e-05	0.00496		5	3.4044e-05	0.00583

## Sheet: Figure 3c
Figure 3c	Time-dependent photoresponse at different gate voltages under pulsed illumination with UV light
	Time	V_PD	I_TR	I_TR
		V	A	A
	PD		VG = 0V	VG = -1V
	0	0	1.3903e-05	4.02985e-10
	2.03262	0	1.37178e-05	3.42679e-10
	4.06522	0	1.36422e-05	3.08577e-10
	6.09783	0	1.35687e-05	2.87043e-10
	8.13046	0	1.35745e-05	2.71374e-10
	10.1631	0	1.34875e-05	2.5846e-10
	12.1956	0	1.34482e-05	2.50593e-10
	14.2282	0	1.34466e-05	2.41602e-10
	16.2608	0	1.34383e-05	2.36846e-10
	18.2934	0	1.34199e-05	2.31261e-10
	23.9015	1.2	1.40445e-05	5.06684e-10
	25.9005	1.2	1.41757e-05	5.46064e-10
	27.8996	1.2	1.42037e-05	5.72191e-10
	29.8986	1.2	1.41928e-05	5.81099e-10
	31.8977	1.2	1.42085e-05	5.90659e-10
	33.8968	1.3	1.45069e-05	7.58446e-10
	35.8959	1.3	1.45776e-05	7.84391e-10
	37.895	1.3	1.45647e-05	8.0204e-10
	39.894	1.3	1.45851e-05	8.02585e-10
	41.8931	1.3	1.46106e-05	8.12403e-10
	43.8921	1.4	1.4882e-05	9.94829e-10
	45.8913	1.4	1.49148e-05	1.02048e-09
	47.8904	1.4	1.48866e-05	1.04071e-09
	49.8894	1.4	1.4931e-05	1.04554e-09
	51.8885	1.4	1.49186e-05	1.06368e-09
	53.8875	1.5	1.51189e-05	1.22901e-09
	55.8866	1.5	1.513e-05	1.24896e-09
	57.8857	1.5	1.51431e-05	1.27736e-09
	59.8848	1.5	1.51376e-05	1.29518e-09
	61.8839	1.5	1.51762e-05	1.29611e-09
	64.2636	0	1.40672e-05	4.60851e-10
	66.2962	0	1.38674e-05	3.93679e-10
	68.3288	0	1.37933e-05	3.57029e-10
	70.3615	0	1.36971e-05	3.32649e-10
	72.394	0	1.36939e-05	3.1469e-10
	74.4266	0	1.36348e-05	3.02707e-10
	76.4592	0	1.36548e-05	2.94412e-10
	78.4918	0	1.35909e-05	2.82503e-10
	80.5244	0	1.35846e-05	2.74549e-10
	82.557	0	1.35718e-05	2.66768e-10
	88.165	1.2	1.42133e-05	5.69429e-10
	90.1641	1.2	1.42733e-05	6.27591e-10
	92.1632	1.2	1.43016e-05	6.50613e-10
	94.1623	1.2	1.43568e-05	6.60524e-10
	96.1614	1.2	1.43745e-05	6.73877e-10
	98.1605	1.3	1.46605e-05	8.57559e-10
	100.159	1.3	1.46817e-05	8.79465e-10
	102.159	1.3	1.47251e-05	8.94739e-10
	104.158	1.3	1.4741e-05	9.15354e-10
	106.157	1.3	1.47647e-05	9.15217e-10
	108.156	1.4	1.49865e-05	1.10972e-09
	110.155	1.4	1.49862e-05	1.13796e-09
	112.154	1.4	1.50453e-05	1.15605e-09
	114.153	1.4	1.50488e-05	1.16036e-09
	116.152	1.4	1.50369e-05	1.16615e-09
	118.151	1.5	1.52231e-05	1.35292e-09
	120.15	1.5	1.52723e-05	1.38405e-09
	122.15	1.5	1.52597e-05	1.40007e-09
	124.149	1.5	1.52602e-05	1.41386e-09
	126.148	1.5	1.52799e-05	1.4252e-09
	128.527	0	1.41659e-05	5.19134e-10
	130.56	0	1.40205e-05	4.43684e-10
	132.593	0	1.38871e-05	4.03066e-10
	134.625	0	1.38124e-05	3.73385e-10
	136.658	0	1.38036e-05	3.54609e-10
	138.69	0	1.37779e-05	3.40585e-10
	140.723	0	1.37526e-05	3.29393e-10
	142.756	0	1.37209e-05	3.19923e-10
	144.788	0	1.36568e-05	3.09285e-10
	146.821	0	1.3679e-05	3.01586e-10
	152.429	1.2	1.43185e-05	6.39775e-10
	154.428	1.2	1.43886e-05	6.95985e-10
	156.427	1.2	1.44e-05	7.17177e-10
	158.426	1.2	1.44262e-05	7.36768e-10
	160.425	1.2	1.44333e-05	7.50515e-10
	162.424	1.3	1.47551e-05	9.44509e-10
	164.424	1.3	1.47655e-05	9.66725e-10
	166.423	1.3	1.47834e-05	9.88434e-10
	168.422	1.3	1.47819e-05	1.0031e-09
	170.421	1.3	1.48318e-05	1.00989e-09
	172.42	1.4	1.50574e-05	1.21442e-09
	174.419	1.4	1.50682e-05	1.23194e-09
	176.418	1.4	1.50725e-05	1.2594e-09
	178.417	1.4	1.50808e-05	1.28301e-09
	180.416	1.4	1.51081e-05	1.29409e-09
	182.415	1.5	1.52746e-05	1.47373e-09
	184.415	1.5	1.52988e-05	1.51644e-09
	186.414	1.5	1.52791e-05	1.51464e-09
	188.413	1.5	1.52963e-05	1.52016e-09
	190.412	1.5	1.53217e-05	1.54582e-09
	192.792	0	1.42327e-05	5.77608e-10
	194.824	0	1.40692e-05	4.88784e-10
	196.857	0	1.40105e-05	4.43876e-10
	198.889	0	1.39083e-05	4.12406e-10
	200.922	0	1.38594e-05	3.92088e-10
	202.955	0	1.38505e-05	3.73876e-10
	204.987	0	1.37776e-05	3.62304e-10
	207.02	0	1.37703e-05	3.52817e-10
	209.052	0	1.3733e-05	3.44437e-10
	211.085	0	1.37302e-05	3.33882e-10
	216.693	1.2	1.43783e-05	6.92314e-10
	218.692	1.2	1.44174e-05	7.55277e-10
	220.691	1.2	1.44509e-05	7.83602e-10
	222.69	1.2	1.44673e-05	8.06368e-10
	224.689	1.2	1.44734e-05	8.14966e-10
	226.689	1.3	1.4789e-05	1.02103e-09
	228.688	1.3	1.47763e-05	1.05857e-09
	230.687	1.3	1.48243e-05	1.07808e-09
	232.686	1.3	1.48422e-05	1.08111e-09
	234.685	1.3	1.48841e-05	1.09353e-09
	236.684	1.4	1.50949e-05	1.31227e-09
	238.683	1.4	1.51386e-05	1.3374e-09
	240.682	1.4	1.51023e-05	1.35291e-09
	242.681	1.4	1.51081e-05	1.36074e-09
	244.68	1.4	1.51144e-05	1.3667e-09
	246.679	1.5	1.5301e-05	1.57161e-09
	248.679	1.5	1.53311e-05	1.60046e-09
	250.678	1.5	1.53217e-05	1.61528e-09
	252.677	1.5	1.53523e-05	1.61302e-09
	254.676	1.5	1.53454e-05	1.64835e-09
	257.056	0	1.42203e-05	6.10537e-10
	259.088	0	1.40955e-05	5.29884e-10
	261.121	0	1.39968e-05	4.86908e-10
	263.153	0	1.396e-05	4.49835e-10
	265.186	0	1.38616e-05	4.25134e-10
	267.219	0	1.38197e-05	4.0974e-10
	269.251	0	1.37948e-05	3.98246e-10
	271.284	0	1.3766e-05	3.86042e-10
	273.316	0	1.37602e-05	3.7461e-10
	275.349	0	1.37423e-05	3.66792e-10
	280.957	1.2	1.43001e-05	7.54286e-10
	282.956	1.2	1.43878e-05	8.18134e-10
	284.955	1.2	1.441e-05	8.47502e-10
	286.954	1.2	1.44285e-05	8.59009e-10
	288.953	1.2	1.44418e-05	8.6775e-10
	290.952	1.3	1.47609e-05	1.1051e-09
	292.952	1.3	1.48245e-05	1.13077e-09
	294.951	1.3	1.48207e-05	1.13699e-09
	296.95	1.3	1.48281e-05	1.16373e-09
	298.949	1.3	1.48283e-05	1.16909e-09
	300.948	1.4	1.50856e-05	1.40418e-09
	302.947	1.4	1.51088e-05	1.44651e-09
	304.946	1.4	1.51111e-05	1.45607e-09
	306.945	1.4	1.51404e-05	1.46855e-09
	308.944	1.4	1.51341e-05	1.47373e-09
	310.943	1.5	1.53076e-05	1.70039e-09
	312.942	1.5	1.53548e-05	1.71746e-09
	314.942	1.5	1.53245e-05	1.71596e-09
	316.941	1.5	1.53273e-05	1.75536e-09
	318.94	1.5	1.5326e-05	1.75994e-09
	321.319	0	1.42612e-05	6.72468e-10
	323.352	0	1.40808e-05	5.72541e-10
	325.385	0	1.40291e-05	5.20666e-10
	327.417	0	1.39726e-05	4.88455e-10
	329.45	0	1.39209e-05	4.63129e-10
	331.482	0	1.38947e-05	4.44177e-10
	333.515	0	1.38382e-05	4.28974e-10
	335.548	0	1.38023e-05	4.13949e-10
	337.58	0	1.37766e-05	4.06443e-10
	339.613	0	1.37499e-05	3.93743e-10
	345.221	1.2	1.43465e-05	8.01808e-10
	347.22	1.2	1.44138e-05	8.77114e-10
	349.219	1.2	1.44358e-05	9.01698e-10
	351.218	1.2	1.44807e-05	9.18426e-10
	353.217	1.2	1.44993e-05	9.32918e-10
	355.216	1.3	1.48137e-05	1.1672e-09
	357.215	1.3	1.48046e-05	1.19715e-09
	359.214	1.3	1.48465e-05	1.21142e-09
	361.213	1.3	1.48646e-05	1.21851e-09
	363.213	1.3	1.4825e-05	1.24033e-09
	365.212	1.4	1.50387e-05	1.48646e-09
	367.211	1.4	1.51045e-05	1.50636e-09
	369.21	1.4	1.5132e-05	1.53299e-09
	371.209	1.4	1.51954e-05	1.54058e-09
	373.208	1.4	1.51769e-05	1.56347e-09
	375.207	1.5	1.53671e-05	1.79842e-09
	377.206	1.5	1.53765e-05	1.80938e-09
	379.205	1.5	1.53714e-05	1.8274e-09
	381.204	1.5	1.53858e-05	1.82441e-09
	383.203	1.5	1.54178e-05	1.83462e-09
	385.583	0	1.42945e-05	7.13322e-10
	387.616	0	1.41543e-05	6.11913e-10
	389.648	0	1.40337e-05	5.60884e-10
	391.681	0	1.39592e-05	5.25346e-10
	393.714	0	1.38982e-05	4.9686e-10
	395.746	0	1.38644e-05	4.75674e-10
	397.779	0	1.39005e-05	4.58639e-10
	399.811	0	1.38132e-05	4.45302e-10
	401.844	0	1.37983e-05	4.33238e-10
	403.877	0	1.37655e-05	4.26327e-10
	409.485	1.2	1.43523e-05	8.50216e-10
	411.484	1.2	1.44254e-05	9.25106e-10
	413.483	1.2	1.4489e-05	9.66513e-10
	415.482	1.2	1.45142e-05	9.69476e-10
	417.481	1.2	1.44918e-05	9.8992e-10
	419.48	1.3	1.4851e-05	1.24457e-09
	421.479	1.3	1.48818e-05	1.26119e-09
	423.478	1.3	1.48659e-05	1.28943e-09
	425.477	1.3	1.48984e-05	1.2859e-09
	427.476	1.3	1.49017e-05	1.31139e-09
	429.475	1.4	1.51045e-05	1.58416e-09
	431.475	1.4	1.5126e-05	1.60584e-09
	433.474	1.4	1.51449e-05	1.62868e-09
	435.473	1.4	1.51351e-05	1.64024e-09
	437.472	1.4	1.51815e-05	1.62986e-09
	439.471	1.5	1.53697e-05	1.87291e-09
	441.47	1.5	1.53775e-05	1.90319e-09
	443.469	1.5	1.53616e-05	1.91965e-09
	445.468	1.5	1.53684e-05	1.93011e-09
	447.467	1.5	1.53629e-05	1.94788e-09
	449.847	0	1.42882e-05	7.589e-10
	451.88	0	1.41162e-05	6.51184e-10
	453.912	0	1.40253e-05	5.89763e-10
	455.945	0	1.39552e-05	5.54742e-10
	457.977	0	1.39131e-05	5.25097e-10
	460.01	0	1.38445e-05	5.01643e-10
	462.042	0	1.38422e-05	4.8672e-10
	464.075	0	1.38084e-05	4.74265e-10
	466.108	0	1.37458e-05	4.61121e-10
	468.14	0	1.37794e-05	4.50901e-10
	473.748	1.2	1.43558e-05	9.00583e-10
	475.747	1.2	1.44433e-05	9.81868e-10
	477.746	1.2	1.44542e-05	1.01495e-09
	479.745	1.2	1.44951e-05	1.03443e-09
	481.745	1.2	1.44898e-05	1.05142e-09
	483.744	1.3	1.48412e-05	1.30927e-09
	485.743	1.3	1.4825e-05	1.34419e-09
	487.742	1.3	1.48497e-05	1.36047e-09
	489.741	1.3	1.48977e-05	1.38705e-09
	491.74	1.3	1.48891e-05	1.38543e-09
	493.739	1.4	1.51013e-05	1.65677e-09
	495.738	1.4	1.5102e-05	1.68553e-09
	497.737	1.4	1.5126e-05	1.70899e-09
	499.736	1.4	1.51346e-05	1.71784e-09
	501.735	1.4	1.51815e-05	1.74667e-09
	503.734	1.5	1.5293e-05	1.97333e-09
	505.733	1.5	1.53366e-05	2.00226e-09
	507.733	1.5	1.52937e-05	2.03929e-09
	509.732	1.5	1.53013e-05	2.01926e-09
	511.731	1.5	1.53376e-05	2.04805e-09
	514.111	0	1.42279e-05	8.03712e-10
	516.143	0	1.41099e-05	6.95721e-10
	518.176	0	1.39772e-05	6.29717e-10
	520.208	0	1.39434e-05	5.88163e-10
	522.241	0	1.39275e-05	5.56537e-10
	524.273	0	1.38732e-05	5.33228e-10
	526.306	0	1.38387e-05	5.17489e-10
	528.339	0	1.37938e-05	5.02476e-10
	530.371	0	1.3816e-05	4.86357e-10
	532.404	0	1.37779e-05	4.79882e-10
	538.012	1.2	1.43778e-05	9.43241e-10
	540.011	1.2	1.44555e-05	1.03219e-09
	542.01	1.2	1.4463e-05	1.06933e-09
	544.009	1.2	1.44547e-05	1.10041e-09
	546.008	1.2	1.4432e-05	1.111e-09
	548.007	1.3	1.47789e-05	1.37646e-09
	550.006	1.3	1.48523e-05	1.41537e-09
	552.005	1.3	1.48374e-05	1.43465e-09
	554.004	1.3	1.48132e-05	1.44453e-09
	556.003	1.3	1.48997e-05	1.45236e-09
	558.002	1.4	1.51459e-05	1.75172e-09
	560.002	1.4	1.51832e-05	1.76214e-09
	562.001	1.4	1.51414e-05	1.79259e-09
	564	1.4	1.51769e-05	1.81163e-09
	565.999	1.4	1.51451e-05	1.82725e-09
	567.998	1.5	1.53197e-05	2.07219e-09
	569.997	1.5	1.53003e-05	2.0871e-09
	571.996	1.5	1.53846e-05	2.13548e-09
	573.995	1.5	1.53497e-05	2.13989e-09
	575.994	1.5	1.53798e-05	2.15168e-09
	578.374	0	1.42562e-05	8.49889e-10
	580.406	0	1.41328e-05	7.31175e-10
	582.439	0	1.3991e-05	6.70804e-10
	584.472	0	1.3904e-05	6.24071e-10
	586.504	0	1.39083e-05	5.93583e-10
	588.537	0	1.38447e-05	5.67384e-10
	590.569	0	1.3846e-05	5.55309e-10
	592.602	0	1.38086e-05	5.36743e-10
	594.635	0	1.3797e-05	5.20379e-10
	596.667	0	1.37499e-05	5.10593e-10
	602.275	1.2	1.43614e-05	1.0037e-09

## Sheet: Figure 3e
Figure 3e	Transfer characteristics of the phototransistor in the dark and during exposure to UV light in the fibre core
	Dark				PD Top
	Vgate	abs(Id)(A)	Sqrt(Id)		Vgate	abs(Id)(A)	Sqrt(Id)
	-5	1.82802e-11	4.27553e-06		-5	9.11196e-09	9.54566e-05
	-4.8	1.80568e-11	4.24933e-06		-4.8	1.16457e-08	0.000107915
	-4.6	1.79774e-11	4.23997e-06		-4.6	1.44973e-08	0.000120405
	-4.4	1.79503e-11	4.23678e-06		-4.4	1.82437e-08	0.000135069
	-4.2	1.79499e-11	4.23673e-06		-4.2	2.3129e-08	0.000152082
	-4	1.79819e-11	4.2405e-06		-4	2.99315e-08	0.000173007
	-3.8	1.80444e-11	4.24787e-06		-3.8	3.79129e-08	0.000194712
	-3.6	1.83387e-11	4.28237e-06		-3.6	5.36747e-08	0.000231678
	-3.4	1.90665e-11	4.36652e-06		-3.4	7.29148e-08	0.000270027
	-3.2	2.05258e-11	4.53054e-06		-3.2	9.87687e-08	0.000314275
	-3	2.34933e-11	4.84699e-06		-3	1.20231e-07	0.000346743
	-2.8	2.68127e-11	5.1781e-06		-2.8	1.74746e-07	0.000418026
	-2.6	4.1651e-11	6.45376e-06		-2.6	2.39126e-07	0.000489005
	-2.4	8.13575e-11	9.01984e-06		-2.4	3.21165e-07	0.000566714
	-2.2	1.69972e-10	1.30373e-05		-2.2	4.30574e-07	0.000656181
	-2	3.84841e-10	1.96174e-05		-2	5.24069e-07	0.000723926
	-1.8	8.41621e-10	2.90107e-05		-1.8	7.24059e-07	0.000850917
	-1.6	2.29245e-09	4.78796e-05		-1.6	9.41009e-07	0.000970056
	-1.4	4.86046e-09	6.9717e-05		-1.4	1.19143e-06	0.00109
	-1.2	1.26309e-08	0.000112387		-1.2	1.48736e-06	0.00122
	-1	2.83258e-08	0.000168303		-1	1.82877e-06	0.00135
	-0.8	5.4452e-08	0.000233349		-0.8	2.2145e-06	0.00149
	-0.6	1.09131e-07	0.00033035		-0.6	2.6654e-06	0.00163
	-0.4	1.90197e-07	0.000436116		-0.4	3.14823e-06	0.00177
	-0.2	3.06678e-07	0.000553785		-0.2	3.69679e-06	0.00192
	0	4.69393e-07	0.000685122		0	4.28048e-06	0.00207
	0.2	6.62363e-07	0.000813857		0.2	4.91533e-06	0.00222
	0.4	9.24754e-07	0.000961641		0.4	5.46558e-06	0.00234
	0.6	1.24028e-06	0.00111		0.6	6.02829e-06	0.00246
	0.8	1.59841e-06	0.00126		0.8	6.76794e-06	0.0026
	1	2.03473e-06	0.00143		1	7.53565e-06	0.00275
	1.2	2.52026e-06	0.00159		1.2	8.49622e-06	0.00291
	1.4	3.03515e-06	0.00174		1.4	9.44323e-06	0.00307
	1.6	3.65679e-06	0.00191		1.6	1.04057e-05	0.00323
	1.8	4.32382e-06	0.00208		1.8	1.12306e-05	0.00335
	2	4.99613e-06	0.00224		2	1.23321e-05	0.00351
	2.2	5.73274e-06	0.00239		2.2	1.3434e-05	0.00367
	2.4	6.56078e-06	0.00256		2.4	1.45324e-05	0.00381
	2.6	7.45874e-06	0.00273		2.6	1.56567e-05	0.00396
	2.8	8.37835e-06	0.00289		2.8	1.67958e-05	0.0041
	3	9.3457e-06	0.00306		3	1.7594e-05	0.00419
	3.2	1.03521e-05	0.00322		3.2	1.87967e-05	0.00434
	3.4	1.13239e-05	0.00337		3.4	1.9999e-05	0.00447
	3.6	1.24063e-05	0.00352		3.6	2.11995e-05	0.0046
	3.8	1.35203e-05	0.00368		3.8	2.23406e-05	0.00473
	4	1.46383e-05	0.00383		4	2.35189e-05	0.00485
	4.2	1.57943e-05	0.00397		4.2	2.47362e-05	0.00497
	4.4	1.69727e-05	0.00412		4.4	2.58756e-05	0.00509
	4.6	1.8185e-05	0.00426		4.6	2.70623e-05	0.0052
	4.8	1.9376e-05	0.0044		4.8	2.81635e-05	0.00531
	5	2.05916e-05	0.00454		5	2.93366e-05	0.00542

## Sheet: Figure 3f
Figure 3f	Transient photocurrent of the IGZO device with different laser powers of 4.2 V, 4.6 V, and 5.0 V
	Time	V_PD	I_TR	V_PD	I_TR	V_PD	I_TR
		V	A	V	A	V	A
	PD	4.2V	VG = -5V, VD=+5V	4.6V	VG = -5V, VD=+5V	5V	VG = -5V, VD=+5V
	0	0	4.00259e-08	0	3.45186e-08	0	3.64874e-08
	1	0	2.58166e-08	0	3.03747e-08	0	3.27583e-08
	2	0	2.30341e-08	0	2.93249e-08	0	3.07844e-08
	3	0	2.1985e-08	0	2.79158e-08	0	2.87463e-08
	4	0	2.06088e-08	0	2.72677e-08	0	2.79954e-08
	5	0	2.08086e-08	0	2.55508e-08	0	2.73222e-08
	6	0	2.01281e-08	0	2.49789e-08	0	2.65096e-08
	7	0	1.90607e-08	0	2.40585e-08	0	2.64903e-08
	8	0	1.92748e-08	0	2.3595e-08	0	2.5786e-08
	9	0	1.98435e-08	0	2.28244e-08	0	2.49268e-08
	10	0	1.95941e-08	0	2.27243e-08	0	2.50451e-08
	11	0	1.83645e-08	0	2.32793e-08	0	2.46782e-08
	12	0	1.84954e-08	0	2.21796e-08	0	2.38323e-08
	13	0	1.72621e-08	0	2.15331e-08	0	2.30634e-08
	14	0	1.67612e-08	0	2.18945e-08	0	2.34822e-08
	15	0	1.70846e-08	0	2.15995e-08	0	2.27753e-08
	16	0	1.76647e-08	0	2.07584e-08	0	2.29208e-08
	17	0	1.66583e-08	0	2.11709e-08	0	2.23017e-08
	18	0	1.70284e-08	0	2.0591e-08	0	2.17235e-08
	19	0	1.69519e-08	0	2.08248e-08	0	2.12538e-08
	20	0	1.68814e-08	0	2.06571e-08	0	2.11252e-08
	21	0	1.64284e-08	0	2.02868e-08	0	2.1261e-08
	22	0	1.60243e-08	0	1.98819e-08	0	2.11502e-08
	23	0	1.58779e-08	0	2.0026e-08	0	2.12063e-08
	24	0	1.56074e-08	0	1.98901e-08	0	2.0611e-08
	25	0	1.49586e-08	0	1.9214e-08	0	2.09078e-08
	26	0	1.53161e-08	0	1.89018e-08	0	2.12143e-08
	27	0	1.60164e-08	0	1.94947e-08	0	2.04179e-08
	28	0	1.51443e-08	0	1.88484e-08	0	2.05174e-08
	29	0	1.4938e-08	0	1.91188e-08	0	2.01345e-08
	30	4.2	1.46709e-08	4.6	5.61619e-08	5	6.91504e-08
	31	4.2	2.83186e-08	4.6	6.12295e-08	5	7.45359e-08
	32	4.2	3.11237e-08	4.6	6.28691e-08	5	7.69701e-08
	33	4.2	3.25975e-08	4.6	6.09596e-08	5	7.75049e-08
	34	4.2	3.40333e-08	4.6	6.04879e-08	5	7.82844e-08
	35	4.2	3.4773e-08	4.6	6.26472e-08	5	7.74721e-08
	36	4.2	3.68306e-08	4.6	5.98295e-08	5	8.21564e-08
	37	4.2	3.56527e-08	4.6	6.1396e-08	5	7.75251e-08
	38	4.2	3.60377e-08	4.6	5.61619e-08	5	8.26457e-08
	39	4.2	3.52758e-08	4.6	5.82278e-08	5	7.93589e-08
	40	0	3.89502e-08	0	3.25949e-08	0	3.73585e-08
	41	0	2.53497e-08	0	3.09396e-08	0	3.34143e-08
	42	0	2.32156e-08	0	2.88789e-08	0	3.18214e-08
	43	0	2.16604e-08	0	2.73692e-08	0	2.97247e-08
	44	0	2.13256e-08	0	2.60061e-08	0	2.98735e-08
	45	0	2.10772e-08	0	2.50102e-08	0	2.8505e-08
	46	0	2.00221e-08	0	2.37499e-08	0	2.70597e-08
	47	0	1.93854e-08	0	2.37864e-08	0	2.66321e-08
	48	0	1.90166e-08	0	2.38511e-08	0	2.68518e-08
	49	0	1.92071e-08	0	2.3032e-08	0	2.56254e-08
	50	0	1.89983e-08	0	2.25335e-08	0	2.50791e-08
	51	0	1.86168e-08	0	2.214e-08	0	2.34868e-08
	52	0	1.7696e-08	0	2.09196e-08	0	2.42003e-08
	53	0	1.74166e-08	0	2.07585e-08	0	2.29603e-08
	54	0	1.75478e-08	0	2.06258e-08	0	2.34687e-08
	55	0	1.79991e-08	0	2.02222e-08	0	2.25727e-08
	56	0	1.65377e-08	0	2.02774e-08	0	2.20786e-08
	57	0	1.665e-08	0	2.02518e-08	0	2.21712e-08
	58	0	1.69e-08	0	2.01103e-08	0	2.23565e-08
	59	0	1.68317e-08	0	1.96235e-08	0	2.19628e-08
	60	0	1.71214e-08	0	2.00978e-08	0	2.11825e-08
	61	0	1.6831e-08	0	1.9661e-08	0	2.12797e-08
	62	0	1.67716e-08	0	1.93889e-08	0	2.11891e-08
	63	0	1.61855e-08	0	1.94915e-08	0	2.05052e-08
	64	0	1.60819e-08	0	1.8929e-08	0	2.02191e-08
	65	0	1.59808e-08	0	1.81812e-08	0	1.97054e-08
	66	0	1.64396e-08	0	1.81889e-08	0	2.011e-08
	67	0	1.59364e-08	0	1.78709e-08	0	1.95949e-08
	68	0	1.53947e-08	0	1.78582e-08	0	1.90784e-08
	69	0	1.52126e-08	0	1.81415e-08	0	2.00703e-08
	70	4.2	1.5426e-08	4.6	5.37907e-08	5	6.52229e-08
	71	4.2	2.95321e-08	4.6	5.63561e-08	5	7.0399e-08
	72	4.2	3.18269e-08	4.6	5.96479e-08	5	7.09792e-08
	73	4.2	3.39903e-08	4.6	5.99431e-08	5	7.60116e-08
	74	4.2	3.62017e-08	4.6	6.16457e-08	5	7.60116e-08
	75	4.2	3.81043e-08	4.6	6.23091e-08	5	7.8355e-08
	76	4.2	3.87077e-08	4.6	6.23621e-08	5	7.68037e-08
	77	4.2	3.88344e-08	4.6	6.12875e-08	5	7.71896e-08
	78	4.2	4.10401e-08	4.6	6.47484e-08	5	7.59056e-08
	79	4.2	4.20911e-08	4.6	6.90038e-08	5	8.08169e-08
	80	0	4.18862e-08	0	3.34707e-08	0	3.69971e-08
	81	0	2.79385e-08	0	3.06951e-08	0	3.17565e-08
	82	0	2.57222e-08	0	2.94304e-08	0	2.97995e-08
	83	0	2.46613e-08	0	2.87845e-08	0	2.77754e-08
	84	0	2.3013e-08	0	2.72726e-08	0	2.78973e-08
	85	0	2.31919e-08	0	2.59869e-08	0	2.67324e-08
	86	0	2.19901e-08	0	2.55936e-08	0	2.62647e-08
	87	0	2.07018e-08	0	2.45969e-08	0	2.46724e-08
	88	0	2.04393e-08	0	2.43605e-08	0	2.44031e-08
	89	0	1.98405e-08	0	2.32829e-08	0	2.43318e-08
	90	0	1.98134e-08	0	2.31062e-08	0	2.42639e-08
	91	0	1.92021e-08	0	2.31639e-08	0	2.31618e-08
	92	0	1.90955e-08	0	2.09888e-08	0	2.22829e-08
	93	0	1.88771e-08	0	2.13072e-08	0	2.26309e-08
	94	0	1.85607e-08	0	2.10492e-08	0	2.12136e-08
	95	0	1.83711e-08	0	2.04341e-08	0	2.19838e-08
	96	0	1.77643e-08	0	2.05621e-08	0	2.15265e-08
	97	0	1.75431e-08	0	2.00226e-08	0	2.1572e-08
	98	0	1.73796e-08	0	1.99972e-08	0	2.04897e-08
	99	0	1.76204e-08	0	2.03728e-08	0	2.10902e-08
	100	0	1.74457e-08	0	1.99709e-08	0	2.00318e-08
	101	0	1.73398e-08	0	2.04269e-08	0	1.97348e-08
	102	0	1.72107e-08	0	1.97724e-08	0	1.93784e-08
	103	0	1.65569e-08	0	1.92596e-08	0	1.96363e-08
	104	0	1.63686e-08	0	1.95518e-08	0	1.87543e-08
	105	0	1.60521e-08	0	1.84048e-08	0	1.89648e-08
	106	0	1.63323e-08	0	1.80263e-08	0	1.91796e-08
	107	0	1.5892e-08	0	1.79953e-08	0	1.86236e-08
	108	0	1.62528e-08	0	1.87045e-08	0	1.93439e-08
	109	0	1.64533e-08	0	1.87595e-08	0	1.98347e-08
	110	4.2	1.56022e-08	4.6	5.71027e-08	5	6.29627e-08
	111	4.2	2.83081e-08	4.6	6.03744e-08	5	7.01695e-08
	112	4.2	3.35601e-08	4.6	6.37091e-08	5	6.74074e-08
	113	4.2	3.69121e-08	4.6	6.51999e-08	5	6.94657e-08
	114	4.2	3.70045e-08	4.6	6.49477e-08	5	7.21446e-08
	115	4.2	3.62182e-08	4.6	6.65822e-08	5	7.46974e-08
	116	4.2	3.67918e-08	4.6	6.59138e-08	5	7.55323e-08
	117	4.2	3.85597e-08	4.6	6.40799e-08	5	7.3426e-08
	118	4.2	3.98109e-08	4.6	6.77527e-08	5	7.84332e-08
	119	4.2	4.06231e-08	4.6	6.45365e-08	5	7.90789e-08
	120	0	4.04905e-08	0	3.29312e-08	0	3.55578e-08
	121	0	2.75561e-08	0	3.00899e-08	0	3.21855e-08
	122	0	2.46471e-08	0	2.82918e-08	0	2.9227e-08
	123	0	2.28903e-08	0	2.6449e-08	0	2.9372e-08
	124	0	2.15792e-08	0	2.56351e-08	0	2.84634e-08
	125	0	2.09166e-08	0	2.51646e-08	0	2.73826e-08
	126	0	2.14122e-08	0	2.37546e-08	0	2.61155e-08
	127	0	2.03295e-08	0	2.36022e-08	0	2.51922e-08
	128	0	1.90802e-08	0	2.37677e-08	0	2.46818e-08
	129	0	1.98733e-08	0	2.21796e-08	0	2.36766e-08
	130	0	1.85514e-08	0	2.23774e-08	0	2.4015e-08
	131	0	1.85742e-08	0	2.16284e-08	0	2.37833e-08
	132	0	1.78214e-08	0	2.22806e-08	0	2.19452e-08
	133	0	1.78745e-08	0	2.11864e-08	0	2.27147e-08
	134	0	1.78621e-08	0	2.12632e-08	0	2.26001e-08
	135	0	1.79913e-08	0	2.0454e-08	0	2.29296e-08
	136	0	1.72654e-08	0	1.98636e-08	0	2.17454e-08
	137	0	1.74187e-08	0	1.85195e-08	0	2.10078e-08
	138	0	1.73268e-08	0	1.92948e-08	0	2.09226e-08
	139	0	1.71845e-08	0	1.92186e-08	0	2.07406e-08
	140	0	1.72084e-08	0	1.96739e-08	0	2.02374e-08
	141	0	1.71175e-08	0	1.91777e-08	0	2.06518e-08
	142	0	1.66746e-08	0	1.85342e-08	0	2.08909e-08
	143	0	1.64654e-08	0	1.92716e-08	0	2.05499e-08
	144	0	1.70184e-08	0	1.85433e-08	0	1.94616e-08
	145	0	1.67595e-08	0	1.81132e-08	0	2.00773e-08
	146	0	1.62924e-08	0	1.86792e-08	0	1.87172e-08
	147	0	1.58328e-08	0	1.87954e-08	0	1.92058e-08
	148	0	1.61735e-08	0	1.89019e-08	0	1.8921e-08
	149	0	1.58142e-08	0	1.77143e-08	0	1.94813e-08
	150	4.2	1.50021e-08	4.6	5.29003e-08	5	6.84391e-08
	151	4.2	2.80446e-08	4.6	5.54505e-08	5	7.38372e-08
	152	4.2	3.1986e-08	4.6	5.90198e-08	5	7.50253e-08
	153	4.2	3.33231e-08	4.6	6.18778e-08	5	7.56004e-08
	154	4.2	3.55667e-08	4.6	6.13456e-08	5	7.73485e-08
	155	4.2	3.64067e-08	4.6	5.95748e-08	5	8.02368e-08
	156	4.2	3.71587e-08	4.6	5.89719e-08	5	7.98105e-08
	157	4.2	3.88045e-08	4.6	5.97135e-08	5	8.04663e-08
	158	4.2	3.89636e-08	4.6	6.02609e-08	5	7.72602e-08
	159	4.2	3.94086e-08	4.6	6.25337e-08	5	7.8138e-08
	160	0	3.93996e-08	0	3.1918e-08	0	3.49677e-08
	161	0	2.69495e-08	0	2.87449e-08	0	3.18341e-08
	162	0	2.5211e-08	0	2.78475e-08	0	2.97657e-08
	163	0	2.32456e-08	0	2.61418e-08	0	2.83075e-08
	164	0	2.20403e-08	0	2.49726e-08	0	2.71367e-08
	165	0	2.15647e-08	0	2.404e-08	0	2.56487e-08
	166	0	2.03617e-08	0	2.34359e-08	0	2.4841e-08
	167	0	1.97987e-08	0	2.32115e-08	0	2.40997e-08
	168	0	1.95329e-08	0	2.20828e-08	0	2.38515e-08
	169	0	1.97664e-08	0	2.12093e-08	0	2.29992e-08
	170	0	1.82453e-08	0	2.14041e-08	0	2.32046e-08
	171	0	1.85871e-08	0	2.15061e-08	0	2.23741e-08
	172	0	1.85403e-08	0	2.01381e-08	0	2.16526e-08
	173	0	1.83898e-08	0	2.10687e-08	0	2.14542e-08
	174	0	1.74183e-08	0	2.01594e-08	0	2.10281e-08
	175	0	1.71933e-08	0	2.0307e-08	0	2.15467e-08
	176	0	1.71773e-08	0	1.93546e-08	0	2.12968e-08
	177	0	1.69377e-08	0	1.9689e-08	0	2.13157e-08
	178	0	1.67373e-08	0	1.93464e-08	0	2.04356e-08
	179	0	1.68435e-08	0	1.90979e-08	0	2.10067e-08
	180	0	1.64479e-08	0	1.8857e-08	0	2.06048e-08
	181	0	1.59631e-08	0	1.89413e-08	0	2.07217e-08
	182	0	1.52001e-08	0	1.865e-08	0	2.0186e-08
	183	0	1.56972e-08	0	1.80558e-08	0	2.01795e-08
	184	0	1.61353e-08	0	1.78726e-08	0	2.01605e-08
	185	0	1.51177e-08	0	1.80014e-08	0	1.97645e-08
	186	0	1.51592e-08	0	1.78517e-08	0	1.96798e-08
	187	0	1.53403e-08	0	1.70551e-08	0	1.87368e-08
	188	0	1.47945e-08	0	1.75485e-08	0	1.85966e-08
	189	0	1.49198e-08	0	1.84096e-08	0	1.88017e-08
	190	4.2	1.49314e-08	4.6	4.96195e-08	5	6.79875e-08
	191	4.2	2.8005e-08	4.6	5.38639e-08	5	6.99299e-08
	192	4.2	3.13221e-08	4.6	5.67975e-08	5	7.36783e-08
	193	4.2	3.5213e-08	4.6	6.03996e-08	5	7.49648e-08
	194	4.2	3.47672e-08	4.6	5.96429e-08	5	7.75074e-08
	195	4.2	3.64412e-08	4.6	5.90224e-08	5	7.71013e-08
	196	4.2	3.81964e-08	4.6	5.65478e-08	5	7.72098e-08
	197	4.2	3.80597e-08	4.6	6.01449e-08	5	7.75629e-08
	198	4.2	3.9759e-08	4.6	6.02735e-08	5	8.24893e-08
	199	4.2	4.00866e-08	4.6	5.88382e-08	5	7.71543e-08
	200	0	3.98494e-08	0	3.24083e-08	0	3.69754e-08
	201	0	2.6982e-08	0	2.86547e-08	0	3.2818e-08
	202	0	2.30594e-08	0	2.67326e-08	0	3.11844e-08
	203	0	2.16574e-08	0	2.58875e-08	0	2.97734e-08
	204	0	2.09913e-08	0	2.44852e-08	0	2.79971e-08
	205	0	2.05315e-08	0	2.32862e-08	0	2.77327e-08
	206	0	2.00427e-08	0	2.48213e-08	0	2.73802e-08
	207	0	1.95376e-08	0	2.31603e-08	0	2.62603e-08
	208	0	1.93783e-08	0	2.2096e-08	0	2.55573e-08
	209	0	1.82505e-08	0	2.16533e-08	0	2.5116e-08
	210	0	1.8418e-08	0	2.18449e-08	0	2.42617e-08
	211	0	1.76819e-08	0	2.15088e-08	0	2.41903e-08
	212	0	1.78202e-08	0	2.0881e-08	0	2.48139e-08
	213	0	1.6629e-08	0	1.95817e-08	0	2.42281e-08
	214	0	1.69181e-08	0	1.99479e-08	0	2.40498e-08
	215	0	1.66468e-08	0	1.97969e-08	0	2.35744e-08
	216	0	1.60806e-08	0	1.86491e-08	0	2.3054e-08
	217	0	1.6183e-08	0	1.94686e-08	0	2.24303e-08
	218	0	1.636e-08	0	1.8747e-08	0	2.28123e-08
	219	0	1.62352e-08	0	1.88046e-08	0	2.23095e-08
	220	0	1.61151e-08	0	1.85511e-08	0	2.23713e-08
	221	0	1.57612e-08	0	1.89814e-08	0	2.21414e-08
	222	0	1.55875e-08	0	1.85388e-08	0	2.14504e-08
	223	0	1.63741e-08	0	1.93426e-08	0	2.09506e-08
	224	0	1.6012e-08	0	1.77388e-08	0	2.11094e-08
	225	0	1.55839e-08	0	1.78132e-08	0	2.08897e-08
	226	0	1.54589e-08	0	1.84669e-08	0	2.035e-08
	227	0	1.54201e-08	0	1.7803e-08	0	2.01541e-08
	228	0	1.52097e-08	0	1.8717e-08	0	1.94481e-08
	229	0	1.53494e-08	0	1.85122e-08	0	1.99772e-08
	230	4.2	1.45812e-08	4.6	5.29205e-08	5	6.883e-08
	231	4.2	2.86521e-08	4.6	5.17526e-08	5	7.16048e-08
	232	4.2	3.19771e-08	4.6	5.3763e-08	5	7.08304e-08
	233	4.2	3.43446e-08	4.6	5.54556e-08	5	7.67582e-08
	234	4.2	3.55223e-08	4.6	5.65756e-08	5	7.92631e-08
	235	4.2	3.74295e-08	4.6	5.77107e-08	5	7.88065e-08
	236	4.2	3.85337e-08	4.6	5.74382e-08	5	8.21841e-08
	237	4.2	3.79544e-08	4.6	5.76577e-08	5	7.9982e-08
	238	4.2	3.95311e-08	4.6	5.90879e-08	5	8.08195e-08
	239	4.2	3.98803e-08	4.6	5.82757e-08	5	8.19142e-08
	240	0	3.8512e-08	0	3.172e-08	0	3.6422e-08
	241	0	2.70261e-08	0	2.79227e-08	0	3.30559e-08
	242	0	2.41398e-08	0	2.68483e-08	0	3.17484e-08
	243	0	2.24547e-08	0	2.50643e-08	0	2.96544e-08
	244	0	2.1144e-08	0	2.27322e-08	0	2.74136e-08
	245	0	2.11992e-08	0	2.33912e-08	0	2.76521e-08
	246	0	2.01145e-08	0	2.2263e-08	0	2.66591e-08
	247	0	1.92315e-08	0	2.19725e-08	0	2.61916e-08
	248	0	1.90522e-08	0	2.18627e-08	0	2.52282e-08
	249	0	1.86691e-08	0	2.1304e-08	0	2.46759e-08
	250	0	1.88269e-08	0	2.17469e-08	0	2.43374e-08
	251	0	1.8261e-08	0	2.16014e-08	0	2.37808e-08
	252	0	1.80776e-08	0	2.14074e-08	0	2.36192e-08
	253	0	1.7311e-08	0	2.04129e-08	0	2.33095e-08
	254	0	1.80427e-08	0	1.97482e-08	0	2.28279e-08
	255	0	1.75588e-08	0	1.95641e-08	0	2.2771e-08
	256	0	1.72536e-08	0	1.90294e-08	0	2.1492e-08
	257	0	1.6712e-08	0	1.89938e-08	0	2.17408e-08
	258	0	1.6428e-08	0	1.87772e-08	0	2.13454e-08
	259	0	1.62748e-08	0	1.8561e-08	0	2.14425e-08
	260	0	1.60992e-08	0	1.89399e-08	0	2.03275e-08
	261	0	1.56613e-08	0	1.80945e-08	0	1.98297e-08
	262	0	1.58557e-08	0	1.81693e-08	0	1.93595e-08
	263	0	1.60506e-08	0	1.81163e-08	0	2.03714e-08
	264	0	1.54606e-08	0	1.81147e-08	0	2.01644e-08
	265	0	1.54836e-08	0	1.76919e-08	0	2.03086e-08
	266	0	1.51609e-08	0	1.74744e-08	0	1.99933e-08
	267	0	1.50645e-08	0	1.75957e-08	0	1.98688e-08
	268	0	1.42912e-08	0	1.70332e-08	0	1.96706e-08
	269	0	1.46825e-08	0	1.76715e-08	0	1.90137e-08
	270	4.2	1.40069e-08	4.6	5.28549e-08	5	7.11053e-08
	271	4.2	2.79705e-08	4.6	5.29835e-08	5	7.38927e-08
	272	4.2	3.09826e-08	4.6	5.76173e-08	5	7.43266e-08
	273	4.2	3.27024e-08	4.6	5.79579e-08	5	7.65842e-08
	274	4.2	3.41719e-08	4.6	5.99355e-08	5	7.7848e-08
	275	4.2	3.53078e-08	4.6	5.90652e-08	5	7.54415e-08
	276	4.2	3.47197e-08	4.6	6.08991e-08	5	7.82339e-08
	277	4.2	3.54733e-08	4.6	6.03416e-08	5	7.85517e-08
	278	4.2	3.6947e-08	4.6	6.19131e-08	5	7.90411e-08
	279	4.2	3.80431e-08	4.6	6.4317e-08	5	8.59426e-08
	280	0	3.77472e-08	0	3.39626e-08	0	3.88533e-08
	281	0	2.5693e-08	0	3.10144e-08	0	3.38705e-08
	282	0	2.2856e-08	0	2.80322e-08	0	3.06279e-08
	283	0	2.17096e-08	0	2.65808e-08	0	2.99791e-08
	284	0	2.04772e-08	0	2.4427e-08	0	2.98731e-08
	285	0	1.97644e-08	0	2.40013e-08	0	2.75224e-08
	286	0	1.89688e-08	0	2.47038e-08	0	2.62062e-08
	287	0	1.87731e-08	0	2.30355e-08	0	2.55024e-08
	288	0	1.85347e-08	0	2.29807e-08	0	2.56482e-08
	289	0	1.7805e-08	0	2.26544e-08	0	2.49567e-08
	290	0	1.83631e-08	0	2.23592e-08	0	2.50941e-08
	291	0	1.74006e-08	0	2.18816e-08	0	2.44661e-08
	292	0	1.76915e-08	0	2.10095e-08	0	2.39248e-08
	293	0	1.7713e-08	0	2.22589e-08	0	2.31973e-08
	294	0	1.71999e-08	0	2.12528e-08	0	2.36275e-08
	295	0	1.67483e-08	0	2.02694e-08	0	2.26254e-08
	296	0	1.6602e-08	0	2.05174e-08	0	2.18179e-08
	297	0	1.66578e-08	0	2.05808e-08	0	2.28028e-08
	298	0	1.678e-08	0	2.02745e-08	0	2.28048e-08
	299	0	1.55572e-08	0	1.98975e-08	0	2.19521e-08
	300	0	1.61546e-08	0	1.96035e-08	0	2.13163e-08
	301	0	1.61781e-08	0	2.01342e-08	0	2.09626e-08
	302	0	1.53181e-08	0	1.8528e-08	0	2.09245e-08
	303	0	1.55118e-08	0	1.83509e-08	0	2.12924e-08
	304	0	1.51178e-08	0	1.95482e-08	0	2.06322e-08
	305	0	1.51092e-08	0	1.811e-08	0	2.07397e-08
	306	0	1.45613e-08	0	1.8319e-08	0	2.08286e-08
	307	0	1.43437e-08	0	1.74972e-08	0	2.0062e-08
	308	0	1.3777e-08	0	1.77958e-08	0	1.99977e-08
	309	0	1.41061e-08	0	1.77905e-08	0	1.91672e-08
	310	4.2	1.43476e-08	4.6	4.50396e-08	5	7.21547e-08
	311	4.2	2.73051e-08	4.6	5.2078e-08	5	7.52826e-08
	312	4.2	3.03826e-08	4.6	5.35133e-08	5	6.98996e-08
	313	4.2	3.47435e-08	4.6	5.44541e-08	5	7.57114e-08
	314	4.2	3.4987e-08	4.6	5.33014e-08	5	7.60923e-08
	315	4.2	3.49326e-08	4.6	5.651e-08	5	8.05874e-08
	316	4.2	3.64348e-08	4.6	5.62829e-08	5	7.91042e-08
	317	4.2	3.85789e-08	4.6	5.81546e-08	5	8.29434e-08
	318	4.2	3.92704e-08	4.6	6.25009e-08	5	8.32965e-08
	319	4.2	4.07236e-08	4.6	6.21528e-08	5	8.20454e-08
	320	0	3.98337e-08	0	3.27634e-08	0	3.73345e-08
	321	0	2.6659e-08	0	2.97735e-08	0	3.36583e-08
	322	0	2.41263e-08	0	2.73293e-08	0	2.99693e-08
	323	0	2.24363e-08	0	2.56868e-08	0	2.95821e-08
	324	0	2.14097e-08	0	2.44835e-08	0	2.82971e-08
	325	0	2.07749e-08	0	2.52433e-08	0	2.69587e-08
	326	0	2.06591e-08	0	2.32429e-08	0	2.70603e-08
	327	0	1.98754e-08	0	2.28219e-08	0	2.55225e-08
	328	0	2.01932e-08	0	2.25462e-08	0	2.51876e-08
	329	0	1.92265e-08	0	2.19411e-08	0	2.44744e-08
	330	0	1.84553e-08	0	2.21563e-08	0	2.46164e-08
	331	0	1.74071e-08	0	2.18636e-08	0	2.34553e-08
	332	0	1.79964e-08	0	2.11698e-08	0	2.27266e-08
	333	0	1.75711e-08	0	2.0767e-08	0	2.28659e-08
	334	0	1.78928e-08	0	2.04122e-08	0	2.2278e-08
	335	0	1.74439e-08	0	2.04509e-08	0	2.22393e-08
	336	0	1.63194e-08	0	2.08537e-08	0	2.13894e-08
	337	0	1.66377e-08	0	2.08327e-08	0	2.14126e-08
	338	0	1.65954e-08	0	2.03182e-08	0	2.21518e-08
	339	0	1.69015e-08	0	1.98731e-08	0	2.11785e-08
	340	0	1.58611e-08	0	2.01424e-08	0	2.07886e-08
	341	0	1.58795e-08	0	1.90839e-08	0	2.10396e-08
	342	0	1.56696e-08	0	1.89653e-08	0	2.05848e-08
	343	0	1.51552e-08	0	1.84814e-08	0	1.98379e-08
	344	0	1.50553e-08	0	1.85947e-08	0	2.08428e-08
	345	0	1.46327e-08	0	1.88406e-08	0	2.13469e-08
	346	0	1.50101e-08	0	1.92808e-08	0	2.10609e-08
	347	0	1.4121e-08	0	1.89751e-08	0	2.04102e-08
	348	0	1.41168e-08	0	1.88073e-08	0	2.05687e-08
	349	0	1.4548e-08	0	1.82813e-08	0	1.9798e-08
	350	4.2	1.37385e-08	4.6	4.86175e-08	5	7.69045e-08
	351	4.2	2.56556e-08	4.6	5.27035e-08	5	7.51338e-08
	352	4.2	3.14895e-08	4.6	5.41741e-08	5	7.46444e-08
	353	4.2	3.29075e-08	4.6	5.68909e-08	5	7.85694e-08
	354	4.2	3.60206e-08	4.6	5.99355e-08	5	7.56282e-08
	355	4.2	3.64406e-08	4.6	5.98724e-08	5	7.46646e-08
	356	4.2	3.68081e-08	4.6	6.03492e-08	5	7.8809e-08
	357	4.2	3.73118e-08	4.6	6.25992e-08	5	7.89251e-08
	358	4.2	3.78577e-08	4.6	6.52832e-08	5	8.14122e-08
	359	4.2	3.83749e-08	4.6	6.35956e-08	5	7.95809e-08
	360	0	3.90853e-08	0	3.33114e-08	0	3.69108e-08
	361	0	2.56655e-08	0	3.0491e-08	0	3.21902e-08
	362	0	2.30137e-08	0	2.7623e-08	0	3.06211e-08
	363	0	2.11649e-08	0	2.67593e-08	0	2.98653e-08
	364	0	2.05682e-08	0	2.56996e-08	0	2.81547e-08
	365	0	1.92898e-08	0	2.52103e-08	0	2.6314e-08
	366	0	1.93086e-08	0	2.43842e-08	0	2.65622e-08
	367	0	1.84175e-08	0	2.35759e-08	0	2.49328e-08
	368	0	1.80925e-08	0	2.36816e-08	0	2.48881e-08
	369	0	1.79158e-08	0	2.25458e-08	0	2.42677e-08
	370	0	1.73292e-08	0	2.22561e-08	0	2.38459e-08
	371	0	1.78802e-08	0	2.203e-08	0	2.25736e-08
	372	0	1.70974e-08	0	2.21165e-08	0	2.33778e-08
	373	0	1.64872e-08	0	2.18994e-08	0	2.20897e-08
	374	0	1.63383e-08	0	2.11462e-08	0	2.12608e-08
	375	0	1.59758e-08	0	1.97409e-08	0	2.17166e-08
	376	0	1.5923e-08	0	2.03269e-08	0	2.14293e-08
	377	0	1.60337e-08	0	1.95428e-08	0	2.14581e-08
	378	0	1.58892e-08	0	1.92142e-08	0	2.04295e-08
	379	0	1.57176e-08	0	1.94388e-08	0	2.10616e-08
	380	0	1.57638e-08	0	1.91001e-08	0	2.07473e-08
	381	0	1.57657e-08	0	1.83937e-08	0	1.96694e-08
	382	0	1.56156e-08	0	1.80052e-08	0	2.02664e-08
	383	0	1.53565e-08	0	1.843e-08	0	1.98418e-08
	384	0	1.52275e-08	0	1.85258e-08	0	2.02053e-08
	385	0	1.50972e-08	0	1.7386e-08	0	1.94861e-08
	386	0	1.57155e-08	0	1.7963e-08	0	1.90858e-08
	387	0	1.54271e-08	0	1.83045e-08	0	1.8881e-08
	388	0	1.51263e-08	0	1.82587e-08	0	1.85682e-08
	389	0	1.49342e-08	0	1.78058e-08	0	1.81146e-08
	390	4.2	1.49549e-08	4.6	4.79834e-08	5	6.54449e-08
	391	4.2	2.68516e-08	4.6	5.42725e-08	5	6.8381e-08
	392	4.2	3.10463e-08	4.6	6.07376e-08	5	7.23893e-08
	393	4.2	3.27353e-08	4.6	6.49805e-08	5	7.45107e-08
	394	4.2	3.31725e-08	4.6	6.57952e-08	5	7.71038e-08
	395	4.2	3.29615e-08	4.6	6.59289e-08	5	7.59712e-08
	396	4.2	3.45379e-08	4.6	6.34317e-08	5	7.87006e-08
	397	4.2	3.51883e-08	4.6	6.128e-08	5	7.83903e-08
	398	4.2	3.77414e-08	4.6	5.90425e-08	5	8.10086e-08
	399	4.2	3.76247e-08	4.6	6.01499e-08	5	8.10313e-08
	400	0	3.79408e-08	0	3.33603e-08	0	3.65127e-08
	401	0	2.5801e-08	0	2.98965e-08	0	3.45176e-08
	402	0	2.37878e-08	0	2.76121e-08	0	3.1311e-08
	403	0	2.20144e-08	0	2.81653e-08	0	2.92925e-08
	404	0	2.13586e-08	0	2.52313e-08	0	2.84216e-08
	405	0	2.04018e-08	0	2.50783e-08	0	2.73091e-08
	406	0	2.00629e-08	0	2.36994e-08	0	2.6668e-08
	407	0	1.98461e-08	0	2.36785e-08	0	2.6499e-08
	408	0	1.92143e-08	0	2.25109e-08	0	2.4818e-08
	409	0	1.85384e-08	0	2.28306e-08	0	2.39627e-08
	410	0	1.87907e-08	0	2.21087e-08	0	2.47569e-08
	411	0	1.8272e-08	0	2.18079e-08	0	2.36137e-08
	412	0	1.78249e-08	0	2.20705e-08	0	2.28245e-08
	413	0	1.79428e-08	0	2.15121e-08	0	2.36767e-08
	414	0	1.69754e-08	0	2.131e-08	0	2.28395e-08
	415	0	1.76684e-08	0	2.12345e-08	0	2.25629e-08
	416	0	1.72002e-08	0	2.05011e-08	0	2.2535e-08
	417	0	1.6956e-08	0	2.07774e-08	0	2.21859e-08
	418	0	1.68757e-08	0	2.09597e-08	0	2.18221e-08
	419	0	1.66556e-08	0	2.01378e-08	0	2.05451e-08
	420	0	1.68231e-08	0	1.96384e-08	0	2.06058e-08
	421	0	1.62946e-08	0	1.94081e-08	0	2.0494e-08
	422	0	1.59516e-08	0	1.98672e-08	0	2.11369e-08
	423	0	1.55474e-08	0	1.94321e-08	0	2.04886e-08
	424	0	1.52685e-08	0	1.87e-08	0	2.07753e-08
	425	0	1.55464e-08	0	1.91596e-08	0	2.04866e-08
	426	0	1.57171e-08	0	1.86528e-08	0	2.11101e-08
	427	0	1.56113e-08	0	1.85394e-08	0	2.04576e-08
	428	0	1.5329e-08	0	1.82742e-08	0	1.99153e-08
	429	0	1.49757e-08	0	1.85836e-08	0	2.07251e-08
	430	4.2	1.50096e-08	4.6	5.23907e-08	5	7.55298e-08
	431	4.2	2.79293e-08	4.6	5.20401e-08	5	7.79236e-08
	432	4.2	3.07127e-08	4.6	5.71936e-08	5	7.69954e-08
	433	4.2	3.40959e-08	4.6	5.6964e-08	5	7.6733e-08
	434	4.2	3.43709e-08	4.6	5.72869e-08	5	8.31023e-08
	435	4.2	3.56418e-08	4.6	5.57028e-08	5	7.75982e-08
	436	4.2	3.67673e-08	4.6	6.07881e-08	5	8.38338e-08
	437	4.2	3.76952e-08	4.6	6.04677e-08	5	8.33571e-08
	438	4.2	3.85732e-08	4.6	5.9484e-08	5	8.3912e-08
	439	4.2	4.17905e-08	4.6	6.43095e-08	5	9.15729e-08
	440	0	4.23868e-08	0	3.24528e-08	0	3.92668e-08
	441	0	2.72716e-08	0	3.05798e-08	0	3.54887e-08
	442	0	2.44713e-08	0	2.90595e-08	0	3.2019e-08
	443	0	2.43443e-08	0	2.78917e-08	0	3.01742e-08
	444	0	2.33597e-08	0	2.6118e-08	0	2.9023e-08
	445	0	2.18696e-08	0	2.50398e-08	0	2.8711e-08
	446	0	2.05662e-08	0	2.4534e-08	0	2.65791e-08
	447	0	2.01512e-08	0	2.45837e-08	0	2.58804e-08
	448	0	2.02072e-08	0	2.40662e-08	0	2.66104e-08
	449	0	1.94268e-08	0	2.40155e-08	0	2.56031e-08
	450	0	1.9354e-08	0	2.32342e-08	0	2.5995e-08
	451	0	1.86646e-08	0	2.27878e-08	0	2.51255e-08
	452	0	1.86402e-08	0	2.2872e-08	0	2.41041e-08
	453	0	1.82361e-08	0	2.21096e-08	0	2.46674e-08
	454	0	1.8552e-08	0	2.17138e-08	0	2.3502e-08
	455	0	1.83754e-08	0	2.19996e-08	0	2.26696e-08
	456	0	1.82569e-08	0	2.16868e-08	0	2.20809e-08
	457	0	1.85733e-08	0	2.05955e-08	0	2.21408e-08
	458	0	1.76936e-08	0	1.98377e-08	0	2.24724e-08
	459	0	1.7605e-08	0	2.01385e-08	0	2.16697e-08
	460	0	1.80926e-08	0	2.08527e-08	0	2.11775e-08
	461	0	1.70649e-08	0	2.06066e-08	0	2.10284e-08
	462	0	1.69735e-08	0	2.03241e-08	0	2.09908e-08
	463	0	1.67289e-08	0	1.98901e-08	0	2.15548e-08
	464	0	1.62321e-08	0	1.95963e-08	0	2.09224e-08
	465	0	1.63633e-08	0	1.87444e-08	0	2.05987e-08
	466	0	1.68526e-08	0	1.93154e-08	0	2.01087e-08
	467	0	1.62169e-08	0	1.90329e-08	0	2.02781e-08
	468	0	1.49609e-08	0	1.83072e-08	0	1.96831e-08
	469	0	1.58767e-08	0	1.80505e-08	0	1.92195e-08
	470	4.2	1.5724e-08	4.6	5.07789e-08	5	7.17763e-08
	471	4.2	2.85706e-08	4.6	5.31576e-08	5	7.6786e-08
	472	4.2	3.21932e-08	4.6	5.65604e-08	5	7.7008e-08
	473	4.2	3.45609e-08	4.6	5.55186e-08	5	8.07816e-08
	474	4.2	3.48176e-08	4.6	5.71103e-08	5	7.69853e-08
	475	4.2	3.80937e-08	4.6	5.99204e-08	5	7.78959e-08
	476	4.2	3.80295e-08	4.6	5.99658e-08	5	8.39801e-08
	477	4.2	3.99188e-08	4.6	5.94764e-08	5	8.54911e-08
	478	4.2	3.94229e-08	4.6	6.13178e-08	5	8.54003e-08
	479	4.2	3.86935e-08	4.6	6.24075e-08	5	8.29056e-08
	480	0	3.84425e-08	0	3.29814e-08	0	3.69492e-08
	481	0	2.58273e-08	0	2.95113e-08	0	3.31367e-08
	482	0	2.42496e-08	0	2.69522e-08	0	2.98434e-08
	483	0	2.39877e-08	0	2.6785e-08	0	2.90558e-08
	484	0	2.22016e-08	0	2.51336e-08	0	2.84049e-08
	485	0	2.13415e-08	0	2.46427e-08	0	2.61304e-08
	486	0	2.10936e-08	0	2.43455e-08	0	2.59808e-08
	487	0	2.05288e-08	0	2.31838e-08	0	2.58469e-08
	488	0	1.93526e-08	0	2.24763e-08	0	2.44173e-08
	489	0	1.87926e-08	0	2.24054e-08	0	2.40148e-08
	490	0	1.85188e-08	0	2.20055e-08	0	2.39322e-08
	491	0	1.83726e-08	0	2.21942e-08	0	2.36456e-08
	492	0	1.82531e-08	0	2.20518e-08	0	2.36925e-08
	493	0	1.76286e-08	0	2.08263e-08	0	2.30444e-08
	494	0	1.66856e-08	0	2.12695e-08	0	2.30784e-08
	495	0	1.71678e-08	0	2.12877e-08	0	2.28765e-08
	496	0	1.61258e-08	0	2.05975e-08	0	2.28551e-08
	497	0	1.68934e-08	0	1.9666e-08	0	2.22541e-08
	498	0	1.62701e-08	0	1.99717e-08	0	2.21304e-08
	499	0	1.64953e-08	0	2.04087e-08	0	2.21896e-08
	500	0	1.62986e-08	0	2.0035e-08	0	2.22039e-08
	501	0	1.58162e-08	0	1.98468e-08	0	2.16481e-08
	502	0	1.62565e-08	0	1.95604e-08	0	2.09605e-08
	503	0	1.62849e-08	0	1.96476e-08	0	2.11461e-08
	504	0	1.58979e-08	0	1.94117e-08	0	2.11038e-08
	505	0	1.56693e-08	0	1.9772e-08	0	1.97401e-08
	506	0	1.52694e-08	0	1.95696e-08	0	2.02207e-08
	507	0	1.52386e-08	0	1.93045e-08	0	2.05769e-08
	508	0	1.52021e-08	0	1.89365e-08	0	1.99408e-08
	509	0	1.49313e-08	0	1.93552e-08	0	1.99027e-08
	510	4.2	1.51658e-08	4.6	4.74229e-08	5	7.35824e-08
	511	4.2	2.77706e-08	4.6	4.92778e-08	5	7.25356e-08
	512	4.2	3.09087e-08	4.6	5.49965e-08	5	7.6231e-08
	513	4.2	3.45572e-08	4.6	5.4154e-08	5	7.77117e-08
	514	4.2	3.38318e-08	4.6	5.49309e-08	5	8.04461e-08
	515	4.2	3.63702e-08	4.6	5.73272e-08	5	7.93741e-08
	516	4.2	3.61379e-08	4.6	5.75593e-08	5	7.8867e-08
	517	4.2	3.69282e-08	4.6	6.07149e-08	5	8.1556e-08
	518	4.2	3.61068e-08	4.6	5.74332e-08	5	8.46738e-08
	519	4.2	3.75757e-08	4.6	5.90627e-08	5	8.50169e-08
	520	0	3.91216e-08	0	3.48347e-08	0	3.94311e-08
	521	0	2.56314e-08	0	3.10021e-08	0	3.5737e-08
	522	0	2.31259e-08	0	2.87465e-08	0	3.34771e-08
	523	0	2.25088e-08	0	2.6557e-08	0	3.02981e-08
	524	0	2.12005e-08	0	2.57122e-08	0	2.97274e-08
	525	0	2.05923e-08	0	2.55239e-08	0	2.86129e-08
	526	0	2.01268e-08	0	2.44699e-08	0	2.76055e-08
	527	0	1.90295e-08	0	2.3518e-08	0	2.73926e-08
	528	0	1.85292e-08	0	2.33062e-08	0	2.77322e-08
	529	0	1.80668e-08	0	2.30113e-08	0	2.55247e-08
	530	0	1.83381e-08	0	2.21623e-08	0	2.42654e-08
	531	0	1.80399e-08	0	2.15973e-08	0	2.39686e-08
	532	0	1.74134e-08	0	2.12829e-08	0	2.39486e-08
	533	0	1.7109e-08	0	2.10219e-08	0	2.4018e-08
	534	0	1.69396e-08	0	2.11175e-08	0	2.38546e-08
	535	0	1.63982e-08	0	2.0853e-08	0	2.28711e-08
	536	0	1.63153e-08	0	2.1145e-08	0	2.30256e-08
	537	0	1.69478e-08	0	1.99426e-08	0	2.24107e-08
	538	0	1.61677e-08	0	2.09472e-08	0	2.28139e-08
	539	0	1.59075e-08	0	1.98511e-08	0	2.25276e-08
	540	0	1.57261e-08	0	1.99584e-08	0	2.13774e-08
	541	0	1.51296e-08	0	2.00555e-08	0	2.1669e-08
	542	0	1.53133e-08	0	1.91804e-08	0	2.22757e-08
	543	0	1.54512e-08	0	1.97453e-08	0	2.17035e-08
	544	0	1.52564e-08	0	2.04936e-08	0	2.09312e-08
	545	0	1.43842e-08	0	1.97284e-08	0	1.99365e-08
	546	0	1.53389e-08	0	1.94875e-08	0	2.02477e-08
	547	0	1.48213e-08	0	1.87489e-08	0	1.99655e-08
	548	0	1.47249e-08	0	1.88344e-08	0	1.93839e-08
	549	0	1.47595e-08	0	1.90746e-08	0	2.02656e-08
	550	4.2	1.42202e-08	4.6	4.62569e-08	5	7.23086e-08
	551	4.2	2.60375e-08	4.6	5.49359e-08	5	7.3648e-08
	552	4.2	2.93176e-08	4.6	5.64065e-08	5	7.7066e-08
	553	4.2	3.00564e-08	4.6	5.88155e-08	5	7.77849e-08
	554	4.2	3.21884e-08	4.6	5.53521e-08	5	7.89478e-08
	555	4.2	3.36888e-08	4.6	6.02811e-08	5	7.9755e-08
	556	4.2	3.44975e-08	4.6	5.80361e-08	5	8.01258e-08
	557	4.2	3.70618e-08	4.6	6.18097e-08	5	8.35034e-08
	558	4.2	3.5084e-08	4.6	6.02004e-08	5	8.65279e-08
	559	4.2	3.66329e-08	4.6	6.06115e-08	5	8.42879e-08
	560	0	3.8647e-08	0	3.36448e-08	0	3.80944e-08
	561	0	2.55788e-08	0	3.00226e-08	0	3.33269e-08
	562	0	2.35591e-08	0	2.84888e-08	0	3.11857e-08
	563	0	2.17773e-08	0	2.62861e-08	0	3.02532e-08
	564	0	2.16633e-08	0	2.61914e-08	0	2.84993e-08
	565	0	2.08254e-08	0	2.52513e-08	0	2.84088e-08
	566	0	2.05884e-08	0	2.48558e-08	0	2.61107e-08
	567	0	1.97538e-08	0	2.47628e-08	0	2.63174e-08
	568	0	1.91388e-08	0	2.3984e-08	0	2.62191e-08
	569	0	1.86184e-08	0	2.29341e-08	0	2.41337e-08
	570	0	1.83175e-08	0	2.31872e-08	0	2.40163e-08
	571	0	1.78979e-08	0	2.26643e-08	0	2.35575e-08
	572	0	1.76044e-08	0	2.274e-08	0	2.31623e-08
	573	0	1.68962e-08	0	2.27727e-08	0	2.32134e-08
	574	0	1.66814e-08	0	2.2013e-08	0	2.2887e-08
	575	0	1.61763e-08	0	2.13119e-08	0	2.32736e-08
	576	0	1.69569e-08	0	2.09142e-08	0	2.17477e-08
	577	0	1.673e-08	0	2.09929e-08	0	2.21719e-08
	578	0	1.61351e-08	0	2.12502e-08	0	2.13272e-08
	579	0	1.60515e-08	0	2.09893e-08	0	2.15094e-08
	580	0	1.66584e-08	0	2.15704e-08	0	2.13183e-08
	581	0	1.59794e-08	0	2.12063e-08	0	2.14521e-08
	582	0	1.60133e-08	0	2.14098e-08	0	2.13658e-08
	583	0	1.58428e-08	0	2.04612e-08	0	2.10382e-08
	584	0	1.53956e-08	0	2.07133e-08	0	2.1063e-08
	585	0	1.54854e-08	0	2.03168e-08	0	2.01486e-08
	586	0	1.52123e-08	0	2.13201e-08	0	1.97091e-08
	587	0	1.55236e-08	0	2.05156e-08	0	1.9993e-08
	588	0	1.48773e-08	0	2.00704e-08	0	2.02389e-08
	589	0	1.52856e-08	0	2.03427e-08	0	1.9865e-08
	590	4.2	1.50022e-08	4.6	4.9954e-08	5	7.18747e-08
	591	4.2	2.64854e-08	4.6	5.48678e-08	5	7.51565e-08
	592	4.2	2.98461e-08	4.6	5.67849e-08	5	7.7737e-08
	593	4.2	3.32353e-08	4.6	5.80739e-08	5	8.00476e-08
	594	4.2	3.57706e-08	4.6	5.89669e-08	5	7.89907e-08
	595	4.2	3.54515e-08	4.6	6.12119e-08	5	8.01787e-08
	596	4.2	3.75469e-08	4.6	6.3076e-08	5	8.37935e-08
	597	4.2	3.72201e-08	4.6	6.10126e-08	5	8.3849e-08
	598	4.2	3.84309e-08	4.6	6.18702e-08	5	8.45654e-08
	599	4.2	3.88212e-08	4.6	6.11236e-08	5	8.40533e-08
	600	0	4.01462e-08	0	3.47458e-08	0	3.94499e-08
	601	0	2.69022e-08	0	3.08672e-08	0	3.51389e-08

## Sheet: Figure 4c
Figure 4c	Changes in thermoelectric voltages of each thermocouple as a function of temperature
	Time (min)	Wire	dV1	dV2	dV3
	min	oC	uV	uV	uV
	T sensor
	0	25.977	-0.9	0.5	1.3
	0.05	25.9733	2.7	-0.4	2.6
	0.15	25.9698	3.4	-2.2	2.8
	0.2	25.9664	2.2	0.4	1.7
	0.26	25.963	3	-0.9	2.8
	0.31	25.9598	-0.4	-0.1	0.8
	0.36	25.9567	-0.4	-1.1	2.4
	0.42	25.9537	1.3	-0.5	2.3
	0.47	25.9508	-0.4	-2.1	2.2
	0.53	25.948	0.5	-2.1	1.5
	0.58	25.9453	-1.4	-2.3	1.2
	0.63	25.9428	-1.2	0.1	1.1
	0.69	25.9403	2.5	-2	1
	0.74	25.9379	1.6	0.6	2
	0.79	25.9357	-1.6	-2.6	3.5
	0.85	25.9335	0.6	-3.7	2
	0.9	25.9315	1.4	-1.4	2.5
	0.95	25.9295	0	-1.5	1.4
	1.01	25.9277	-1.5	-1.1	1.9
	1.06	25.926	-0.3	-0.9	1
	1.11	25.9244	-1.9	-2.2	2.1
	1.17	25.9228	0.4	-2.3	1.9
	1.22	25.9214	0.5	-1.3	1.3
	1.28	25.9201	0.1	-0.7	1.2
	1.33	25.9189	-0.8	-1.4	2.7
	1.38	25.9179	2	0	1.7
	1.44	25.9157	0.8	-1.8	2.9
	1.49	25.917	-0.7	-1.5	0.9
	1.54	25.9186	-0.4	-1.4	0.7
	1.6	25.9204	0.7	-0.3	1
	1.65	25.9226	-0.4	-1.1	2.6
	1.7	25.925	-1.3	-2.7	1.5
	1.76	25.9279	-1.9	-0.2	1.4
	1.81	25.9278	3.6	-0.3	2.5
	1.86	25.9308	0.8	-0.8	1.5
	1.92	25.931	0.2	-0.9	0.9
	1.97	25.931	0.4	-0.8	0.5
	2.02	25.9308	1.1	-1.2	0.9
	2.08	25.9304	-2.6	0.4	1.5
	2.13	25.9298	-3.3	-2.1	1.8
	2.18	25.9291	-0.4	-2.7	1.8
	2.24	25.9281	-0.6	-0.5	3.3
	2.29	25.927	-1.3	-0.8	1.6
	2.34	25.9258	-0.8	-2.9	3.1
	2.4	25.9243	-1.1	-1.1	2.7
	2.45	25.9226	-0.3	-1.9	2.1
	2.5	25.9208	0.1	-0.7	2.1
	2.56	25.9188	-0.2	-2.1	3.1
	2.61	25.9166	-0.2	-1.2	0.8
	2.66	25.9142	-0.7	-0.2	3.7
	2.72	25.9116	-1.4	-2.3	2.5
	2.77	25.9089	0.2	-0.9	1.6
	2.82	25.906	0.5	-1	0.9
	2.88	25.9029	2.5	-2.8	1.4
	2.93	25.9028	-0.2	-2.7	1.3
	2.99	25.9032	-1.2	-1.7	1.8
	3.04	25.904	0.3	-1.6	2
	3.09	25.9021	-0.7	-0.7	2.2
	3.15	25.9	0.8	-0.9	2.4
	3.2	25.8978	0.8	-1	1.5
	3.25	25.8987	-0.2	-1.2	2.3
	3.31	25.8969	-1.1	-1.6	2.3
	3.36	25.8983	-0.7	-2.1	1.8
	3.41	25.9001	-2.6	-1.7	1.6
	3.47	25.9025	-1.8	-1.7	3.4
	3.52	25.9022	-1.2	-2.4	1.7
	3.58	25.9019	-1.1	-0.9	2.3
	3.63	25.9015	0.4	-1.4	2.3
	3.68	25.9011	-2.8	-1.4	1.5
	3.74	25.9007	-0.7	-2.6	2.1
	3.79	25.9003	-1	-1.1	2.2
	3.84	25.8999	0.3	-2.1	2
	3.9	25.8994	-2.6	-2.2	2.8
	3.95	25.8989	0.1	-2.3	1.3
	4	25.8984	-1.5	-2	3
	4.06	25.8979	1	-1.7	2.2
	4.11	25.8947	-1	-1.7	2.8
	4.17	25.8979	2.4	-1.9	2
	4.22	25.8984	0.6	-2.1	2
	4.27	25.8989	-1.5	-3.6	2
	4.33	25.8994	0.6	-0.3	2
	4.38	25.8999	-2.1	-1.1	2.4
	4.43	25.9003	-0.5	-1.1	2.5
	4.49	25.9007	0.4	-0.9	2
	4.54	25.9011	0.6	-2	1.6
	4.59	25.9015	-0.7	-1.7	2.4
	4.65	25.9019	-1.9	-1.5	3.5
	4.7	25.9022	-1.6	-2.1	1.1
	4.75	25.9025	-2.3	-1.9	3.3
	4.81	25.9028	-1.6	-2	1.4
	4.86	25.903	-1	-1.6	2
	4.91	25.9033	-0.5	-2	2.1
	4.97	25.9035	-0.4	-2.1	2.1
	5.02	25.9037	0.3	-1.1	2.5
	5.07	25.9039	-0.6	-1.7	1.5
	5.13	25.904	-1.5	-3.1	1.4
	5.18	25.9041	-0.7	-3.3	2.8
	5.24	25.9042	-1.8	-1.6	1
	5.29	25.9043	-0.6	-3	2
	5.34	25.9044	-0.3	-3	1
	5.4	25.9044	-2.2	-2.6	1.5
	5.45	25.9044	-0.7	-2.5	1.9
	5.5	25.9044	0.3	-3	2.1
	5.56	25.9044	-1.4	-1.6	1.6
	5.61	25.9043	-0.2	-2.2	1.7
	5.66	25.9042	-0.6	-2.2	1.2
	5.72	25.9041	-0.8	-0.9	3.5
	5.77	25.904	-0.5	-3.5	1.6
	5.82	25.9039	0.6	-1.3	1.1
	5.88	25.9037	2.1	-2.6	2.2
	5.93	25.9035	-1.9	-2.8	1.9
	5.99	25.9033	-0.3	-1.1	1.9
	6.04	25.903	-1.3	-2.2	3.3
	6.09	25.9028	-2.8	-4.1	2.1
	6.15	25.9025	-1.2	-3	1.8
	6.2	25.9022	-1	-2.9	2.4
	6.25	25.9019	-1.2	-3	1.4
	6.31	25.9015	-0.9	-2.1	1.2
	6.36	25.9011	-1.1	-0.8	1.5
	6.41	25.9007	0.1	-2.6	1.9
	6.47	25.9003	-1.6	-2.8	2.5
	6.52	25.8999	-1.9	-2.8	2.2
	6.58	25.8994	-0.6	-3.1	1.6
	6.63	25.8989	-2.2	-2	1.7
	6.68	25.8984	-0.6	-1.4	2.2
	6.74	25.8979	1.2	-3.6	0.9
	6.79	25.8973	0.4	-4.2	1.8
	6.84	25.9	0.7	-2.1	2.5
	6.9	25.9	-2.1	-2.4	1.7
	6.95	25.9	-1.1	-3.6	0.8
	7	25.9	-1.8	-2.7	1.7
	7.06	25.9	-3	-2.8	1.9
	7.11	25.9	0.1	-2.4	2.8
	7.17	25.9	-0.8	-2.6	1.5
	7.22	25.9	-0.4	-3.8	2.2
	7.27	25.9	-0.8	-1.8	2.7
	7.33	25.9	-1.8	-0.6	3
	7.38	25.9	-1.1	-0.5	3.1
	7.43	25.9	1	-1.1	1.2
	7.49	25.9	-3.3	-1	0.9
	7.54	25.9	-1.7	-1.3	1.8
	7.59	25.9	-1.8	-3.7	0.6
	7.65	25.9	-2.1	-3	0.6
	7.7	25.9	-1.5	0.1	1
	7.75	25.9	-1.5	-2.6	1.5
	7.81	25.9	-0.8	-0.8	1.1
	7.86	25.9	-3	-1.1	1.9
	7.91	25.9	1.2	-3.7	1.8
	7.97	25.9	-1.5	-1.3	1.9
	8.02	25.9	-1.5	-2.7	1.9
	8.08	25.9	-2.4	-2.8	1.9
	8.13	25.9	1.3	-1	2.5
	8.18	25.9	-1	-2.2	3.4
	8.24	25.9	-0.3	-2.2	3.9
	8.29	25.9	-0.4	-2.6	2
	8.34	25.9	-0.1	-2.1	2.9
	8.4	25.9	-2.5	-2.9	2
	8.45	25.9	0	-2.1	2.3
	8.51	25.9	-1.5	-2.4	3
	8.56	25.9	0.5	-3	2.7
	8.61	25.9	-0.2	-2.9	2.1
	8.67	25.9	-0.4	-1.8	2.5
	8.72	25.9	-1	-1.7	1.9
	8.77	25.9	0.7	-3.5	2.1
	8.83	25.9	0.4	-1.5	2.4
	8.88	25.8973	-0.6	-0.1	1.2
	8.94	25.8872	-0.3	-2.4	2
	8.99	25.8687	-1.8	-1.9	1
	9.04	25.8411	-0.4	-2.7	1.2
	9.1	25.8045	-1.3	-1	1.8
	9.15	25.7592	-2	-2.6	2.1
	9.2	25.7113	-0.5	-1.7	1.3
	9.26	25.661	0.5	-2.3	2.6
	9.31	25.6139	-2.9	-3.9	3.4
	9.36	25.5753	-0.1	-2.6	1.8
	9.42	25.5469	-1.7	-3.1	1.7
	9.47	25.5356	-1.1	-2.9	1.3
	9.52	25.5446	-0.3	-2.4	1.1
	9.58	25.579	0	-2.5	1.3
	9.63	25.6374	0	-2.3	1.7
	9.69	25.7237	-1.4	-2.6	1.7
	9.74	25.8356	-0.6	-2.3	1
	9.79	25.9705	-2.3	-2.8	2.1
	9.85	26.1262	0.3	-2.3	1.5
	9.9	26.3028	-1.6	-1.7	2
	9.95	26.4977	-1.5	-1.4	1.7
	10.01	26.708	-1	-2.1	2.7
	10.06	26.9284	-1.6	-2.3	2.4
	10.12	27.1567	-1.5	-2.2	2.4
	10.17	27.391	-0.9	-2	2.9
	10.23	27.6265	-1.1	-2	3.3
	10.28	27.8619	-1.8	-2.7	1.9
	10.33	28.0931	-0.6	-1.9	2
	10.39	28.3221	-0.4	-1.7	3.1
	10.44	28.5421	1.4	-2.9	1.4
	10.49	28.7555	0.4	-1.1	2.9
	10.55	28.9591	3.5	-0.5	1.7
	10.6	29.155	5	-0.9	2.6
	10.65	29.34	9.5	0.1	3.1
	10.71	29.5136	11.5	-1.4	1.6
	10.76	29.6758	16.7	0.4	3.4
	10.82	29.826	19.4	2.2	2.5
	10.87	29.964	23	5.3	3.3
	10.92	30.0895	27.9	5.8	4
	10.98	30.202	29.5	7	4
	11.03	30.3039	33.4	8.7	5.4
	11.08	30.3942	35.8	10	5.7
	11.14	30.4719	38.2	11.6	5.4
	11.19	30.5333	41	12.4	8.5
	11.24	30.5834	40.7	14.7	7.1
	11.3	30.6179	42.1	17.3	7.7
	11.35	30.6359	43.6	16.2	8.9
	11.4	30.6364	43.3	17	8.6
	11.46	30.6211	42.6	19	7.8
	11.51	30.5859	44.4	17.6	9.3
	11.57	30.5323	42.7	18.7	8.5
	11.62	30.4595	44.1	18.2	9.2
	11.67	30.3736	40.1	17.9	9.9
	11.73	30.2815	42.2	18.6	10.7
	11.78	30.1847	37.5	18.9	10.4
	11.83	30.0887	38.4	17.6	9.6
	11.89	29.9998	37.2	18	10.2
	11.94	29.9185	37.7	17.5	10
	11.99	29.8512	39	18	10.1
	12.05	29.7989	36.7	18.5	10.4
	12.1	29.7617	34.5	17.4	9.3
	12.15	29.7401	37.4	18	9.8
	12.21	29.7369	35.8	17.8	10.5
	12.26	29.7448	38.4	15.9	11.2
	12.32	29.7625	36.6	16.9	10.5
	12.37	29.7901	37.6	18.1	9.8
	12.42	29.8218	38.1	16.8	10.4
	12.48	29.8567	38	16.5	10.4
	12.53	29.8913	40.4	17.1	10.8
	12.58	29.9307	38.5	17.7	10.8
	12.64	29.9675	37.5	18.4	10.6
	12.69	29.9974	40.9	16.3	10
	12.74	30.0221	39.5	19.1	10.5
	12.8	30.0457	41.2	19.2	10.6
	12.85	30.0639	40.8	19	10.2
	12.9	30.0755	41.6	18.3	11.6
	12.96	30.0824	39.7	19.2	10.8
	13.01	30.084	40	18.5	10.2
	13.06	30.0828	40.5	19.2	10.8
	13.12	30.0754	40.4	18.5	11.9
	13.17	30.0675	39.4	18.1	11.3
	13.23	30.0564	40.3	18.6	11.2
	13.28	30.0452	39.9	19.2	11.2
	13.33	30.0311	39.6	19	10.5
	13.39	30.0172	39.7	18.6	10.7
	13.44	30.0039	39.2	19.2	12.8
	13.49	29.9919	39.8	18.3	12.4
	13.55	29.9817	39.5	18.1	10.3
	13.6	29.9737	38.7	17.9	11.4
	13.65	29.9687	39.3	19.9	11.6
	13.71	29.9671	39.4	18	11.2
	13.76	29.9663	40.2	19	10.3
	13.82	29.9665	37.8	18.8	11.8
	13.87	29.9676	41.4	17.7	11.3
	13.92	29.973	37.9	20.4	11.5
	13.98	29.9768	36.3	18.4	11.1
	14.03	29.9816	40.5	18.3	11.7
	14.08	29.9877	39.2	17.1	10.8
	14.14	29.9949	38.1	18.5	10
	14.19	30.0002	39.4	17.7	11
	14.24	30.0061	39.4	17.5	11.1
	14.3	30.0095	38.2	19	11.1
	14.35	30.013	38.3	17.9	11.3
	14.4	30.0167	39.9	19	11
	14.46	30.0172	41.1	17.9	10.8
	14.51	30.0173	38.4	18.4	12.2
	14.57	30.017	38.7	17.6	13.3
	14.62	30.016	39.6	19.1	11.7
	14.67	30.0146	40.6	18.6	12.5
	14.73	30.0153	39.3	18.6	11.1
	14.78	30.0122	40.4	18.3	13.5
	14.83	30.0085	40.9	18.7	10.2
	14.89	30.0074	37.4	17.3	11.5
	14.94	30.0031	41.7	20.7	12
	14.99	30.0014	40.4	18.9	12.1
	15.05	29.9997	39.5	19.7	11.3
	15.1	29.9979	39.1	18.7	11.9
	15.16	29.9961	39.2	19.2	11.4
	15.21	29.9942	39.1	19.3	11.4
	15.26	29.9955	37.4	20.1	11.4
	15.32	29.9941	37.8	18.2	10.5
	15.37	29.9927	38.2	17.9	11.1
	15.42	29.9946	38.2	18.3	11.4
	15.48	29.997	38.6	18.6	10.9
	15.53	29.9967	39.8	17.8	11.7
	15.58	29.9965	37.3	18	10.2
	15.64	29.9963	39.5	19	10.4
	15.69	29.9961	38.9	18.6	11.7
	15.74	29.996	37.5	18.2	12.1
	15.8	29.9959	38.8	18	12
	15.85	29.9958	40.3	19.1	12.7
	15.91	29.9957	39.1	19.5	11.9
	15.96	29.9956	37.6	18.4	11.9
	16.01	29.9956	39.3	18.6	11.3
	16.07	29.9956	40.4	18	11.4
	16.12	29.9956	41.1	19.1	11.6
	16.17	29.9956	41.4	18.5	10.9
	16.23	29.9957	38	17.4	11.7
	16.28	29.9958	39.7	16.4	11.6
	16.33	29.9959	41.3	17.1	11.1
	16.39	29.996	38.8	17.1	12.3
	16.44	29.9961	38.4	18.6	12
	16.49	29.9963	37.6	17.5	11
	16.55	29.9965	38.1	16.5	11.4
	16.6	29.9967	39.6	18.2	11
	16.66	29.997	36.5	17.7	10.7
	16.71	29.9972	38.6	18.5	11.6
	16.76	29.9975	39.8	18.5	11.3
	16.82	29.9978	41.5	18.7	11.1
	16.87	29.9981	39.1	18.7	10.7
	16.92	29.9985	39.9	17.9	11.8
	16.98	29.9989	38.8	18.5	11.9
	17.03	29.9992	38.3	17.4	11.5
	17.08	29.9997	39.7	18	11.7
	17.14	30.0001	40.2	19.1	11.2
	17.19	30.0006	37.7	17.8	11.4
	17.24	30.0011	37.9	20.4	12.5
	17.3	30.0016	38.7	17.3	10.6
	17.35	30.0021	37.7	17.7	10.6
	17.41	30.0027	39.6	18.8	11.5
	17.46	30	39.4	18.8	11
	17.51	30	37.7	19	10.1
	17.57	30	38.4	18.8	12
	17.62	30	38.8	18.6	12.2
	17.67	30	39.4	18.3	11.7
	17.73	30	38	18.3	11.2
	17.78	30	38.8	18.7	11.1
	17.83	30	37.9	18.5	10.7
	17.89	30	38.4	17.5	11.7
	17.94	30	38.2	19.8	10.3
	17.99	30	38.8	18	11.3
	18.05	30	39.2	18.7	10.6
	18.1	30	39.4	17	11.6
	18.15	30	40.2	20	12.1
	18.21	30	36.3	18.6	11
	18.26	30	38.3	18.3	11.9
	18.31	30	39.8	19.5	12.2
	18.37	30	39.5	17.8	11.4
	18.42	30	38.8	18.5	10.3
	18.47	30	37.5	18	11.5
	18.53	30	38.2	17.9	10.9
	18.58	30	40	18.8	10.8
	18.64	30	38.7	19.3	10.8
	18.69	30	39.3	20	10.9
	18.74	29.9973	39.4	18.9	11
	18.8	29.9979	39.1	17.7	12.5
	18.85	29.9984	39.3	18.4	10.7
	18.9	29.9963	38.7	18.9	12.7
	18.96	29.984	39.4	18.8	11.2
	19.01	29.9558	38.1	17.3	11.5
	19.07	29.9155	39.8	19.2	11.5
	19.12	29.8613	37.9	19.8	11.8
	19.17	29.7951	38	18.2	12.5
	19.23	29.7246	39.6	19	10.8
	19.28	29.6538	40.2	17.7	10.8
	19.33	29.5867	39.1	17.8	10.3
	19.39	29.535	38.1	17.9	11.5
	19.44	29.5032	37.7	18.8	12.1
	19.49	29.4978	38.7	18.7	12.5
	19.55	29.5241	38.7	17.2	12.3
	19.6	29.5862	37.2	18.2	12.4
	19.65	29.6898	37.2	16.4	12
	19.71	29.828	36.4	18.3	11.6
	19.76	30.0002	38.3	17.7	9.3
	19.81	30.208	40.2	18.4	12.3
	19.87	30.4411	38.1	17.3	12
	19.92	30.6985	38.2	17.9	11.7
	19.97	30.9735	39.2	16.5	9.7
	20.03	31.2628	38.8	16.9	11.2
	20.08	31.5601	39.4	16.2	10.3
	20.13	31.8604	37.7	18.9	10.8
	20.19	32.1587	37.9	17.6	11.7
	20.24	32.4537	39.9	17.6	10.7
	20.29	32.7439	38.5	18.2	12
	20.35	33.0225	38.8	17.9	12
	20.4	33.2894	39.7	17.1	10.2
	20.46	33.5414	39.4	18.3	11.2
	20.51	33.7816	42.6	18.5	11
	20.56	34.0042	43.8	18.8	11.3
	20.62	34.2152	46.4	19.1	11.2
	20.67	34.4115	50.1	20.9	11.7
	20.72	34.5933	56.9	22.5	12.1
	20.78	34.7604	62.3	22.8	11.7
	20.83	34.9129	66.4	24.1	12.6
	20.88	35.0534	71.1	27.2	13.4
	20.94	35.1839	76.2	28.5	12.8
	20.99	35.3031	81.1	30.5	12.9
	21.05	35.4072	85.1	31.7	14.8
	21.1	35.498	87.7	35.3	16.3
	21.15	35.5743	88.4	35.3	16.6
	21.21	35.6376	89.9	37.7	17
	21.26	35.686	93	37.9	17.2
	21.31	35.7176	91.2	41.2	18.1
	21.37	35.7308	94	41	19.1
	21.42	35.7238	91.2	41.5	16.9
	21.47	35.698	89.6	43	19.8
	21.53	35.6459	88.9	40.5	19.2
	21.58	35.5685	88.1	41.9	20.2
	21.64	35.4646	87.6	41.2	18.5
	21.69	35.3462	85.8	42.5	21.2
	21.74	35.2185	85.4	42.2	20
	21.8	35.0878	80.9	43.1	20.6
	21.85	34.9642	79.5	41.7	21.5
	21.91	34.8555	78.5	40.2	21.5
	21.96	34.7641	79.7	39.8	20.4
	22.01	34.6952	80.3	40.9	20.4
	22.07	34.6541	79.9	40.3	21
	22.12	34.634	81.6	41.6	19.7
	22.17	34.6362	81.4	40.8	20.6
	22.23	34.6611	83.4	41	21.4
	22.28	34.7017	84.2	40.5	20.2
	22.33	34.7561	84.5	42.1	21.9
	22.39	34.8147	84.4	41.3	20.6
	22.44	34.8789	86.7	41.6	21
	22.5	34.9442	87	42.8	20.5
	22.55	35.0022	86.9	43.9	21.4
	22.6	35.0535	87.7	41	20.4
	22.66	35.0959	87.8	42.9	21.3
	22.71	35.1325	87.8	42.2	23
	22.76	35.1577	89.5	41.6	21.2
	22.82	35.1749	89.9	42.2	22.3
	22.87	35.1823	88.1	43.7	21.6
	22.92	35.1816	90.3	43.9	20.8
	22.98	35.1747	88.8	43.7	20.8
	23.03	35.1549	85.7	42.9	23.1
	23.08	35.1311	89	41.9	20.6
	23.14	35.1035	85.3	42.6	20.7
	23.19	35.0757	84.5	41.1	22
	23.25	35.0455	86.9	42.6	22.1
	23.3	35.0196	86.6	43.4	22.8
	23.35	34.9959	87	43.5	22.1
	23.41	34.975	84.8	42.8	22.2
	23.46	34.9552	85.5	41.8	22.2
	23.51	34.9436	83.7	41.3	22.4
	23.57	34.9383	85	41.7	21.7
	23.62	34.9373	83.2	41.8	21.9
	23.67	34.9353	86.3	41.6	21.3
	23.73	34.9357	86.5	40.4	22.1
	23.78	34.9392	85.7	42.4	22.7
	23.83	34.9465	85.3	42	23.4
	23.89	34.9577	87	41.6	21.4
	23.94	34.9697	82.1	40	22.3
	23.99	34.982	86.5	42.7	22
	24.05	34.9967	87.9	43.8	20.7
	24.1	35.0101	84.9	40.5	21.8
	24.16	35.0217	82.9	41.9	20.3
	24.21	35.0309	84	39.5	21.4
	24.26	35.0371	85	40.6	20.9
	24.32	35.0425	88.6	42.4	22.8
	24.37	35.0436	87.1	43.9	23
	24.42	35.0406	87.9	42.2	21.3
	24.48	35.0391	88.7	44.9	23.3
	24.53	35.0366	87.4	42.7	23.7
	24.58	35.0329	87.6	43.9	22.4
	24.64	35.0281	86.3	46.2	24.1
	24.69	35.022	88.7	44.1	22.8
	24.75	35.0147	86.8	43.5	22.7
	24.8	35.006	85.3	44.2	23.3
	24.85	34.9993	84.1	43	22.2
	24.91	34.9976	87.4	42.5	22.5
	24.96	34.9952	85.2	42.3	23.1
	25.01	34.9952	85.9	42.3	22.5
	25.07	34.9951	86.1	42.3	22.5
	25.12	34.9949	87	40.6	22.5
	25.17	34.992	84.5	43.2	21.4
	25.23	34.9897	87.8	43.6	22.1
	25.28	34.9879	86.8	41.9	21.8
	25.34	34.99	85.5	42.4	22.6
	25.39	34.9933	83	41.3	22.1
	25.44	34.9946	86.3	43.7	23.4
	25.5	34.994	84.9	42.8	23
	25.55	34.9914	85.8	43.6	23.2
	25.6	34.9895	86	41.7	22.9
	25.66	34.9883	87.1	41.2	20.9
	25.71	34.9845	86	42.9	21.9
	25.76	34.9866	87.3	43.3	21.5
	25.82	34.9888	83.8	43	21.5
	25.87	34.9909	85.4	44	21.8
	25.92	34.9931	85.7	42.4	21.8
	25.98	34.9953	86.7	42.2	24.2
	26.03	34.9976	83.6	43.5	22.7
	26.09	34.9966	85.4	42.7	22.5
	26.14	34.995	86.4	43.6	20.8
	26.19	34.9961	86.8	41.2	22.2
	26.25	34.9939	84.2	44.1	22.2
	26.3	34.9911	87.2	43.8	21.2
	26.35	34.9876	85	40.3	20.1
	26.41	34.9894	83.4	43	22.9
	26.46	34.9905	85.5	42.6	22.5
	26.52	34.9916	84	43.5	22.1
	26.57	34.996	85.2	42.9	21.8
	26.62	34.9976	85	41.3	21.3
	26.68	35.0026	83.2	40.4	22.2
	26.73	35.005	85.4	42.1	22.2
	26.78	35.0048	85.3	41.8	23
	26.84	35.0047	84.5	42.9	21.9
	26.89	35.0021	85.9	42.6	22.2
	26.95	35.0028	85.6	42.2	21
	27	35.001	85.1	42.4	21.6
	27.05	34.9965	83.7	43.3	21.7
	27.11	34.9954	87	43.4	24.6
	27.16	34.9948	86.5	42.4	23
	27.21	34.9947	84.3	43.1	22.5
	27.27	34.9952	83.8	42.1	22.6
	27.32	34.9989	84.2	42.1	21.4
	27.37	35.0025	85.9	41.1	22.7
	27.43	35.006	84.5	41.6	23
	27.48	35.0121	86	42.1	20.3
	27.53	35.0149	86.2	43.5	22.6
	27.59	35.0204	85.7	42	22.6
	27.64	35.022	86	43.3	22.1
	27.7	35.0224	86.1	43.2	23.4
	27.75	35.0217	87.2	41.1	22.4
	27.8	35.0171	86.9	41.5	22.3
	27.86	35.0119	86.2	43.2	21.9
	27.91	35.0093	85	41.3	22.3
	27.96	35.0066	86	43.2	22.3
	28.02	35.0038	85.5	43	23.1
	28.07	35.001	85.2	41.1	22.9
	28.12	34.9981	84.3	40.8	22.7
	28.18	34.9925	83	40.9	21.9
	28.23	34.9906	82.8	42.7	20.7
	28.29	34.9898	86.7	41.4	20.6
	28.34	34.99	84.7	42.7	22.4
	28.39	34.994	83.8	43.6	22.2
	28.45	34.9958	88.3	43.4	21.5
	28.5	34.9981	84.4	41.1	21.9
	28.55	34.9977	85.6	41.9	21.2
	28.61	35.0004	85.8	42	21.4
	28.66	35.0031	85.5	40.4	22.2
	28.71	35.0056	84	43	21.9
	28.77	35.0081	86	43.4	23.4
	28.82	35.0132	89.3	43	21.5
	28.88	35.0122	87	42.4	22.8
	28.93	35.0011	85.2	41.3	22.2
	28.98	34.9741	84.1	42.4	21.9
	29.04	34.9295	85.9	43.2	23.6
	29.09	34.8695	86.4	42.2	20.9
	29.14	34.7931	83	42.8	22.8
	29.2	34.7112	85.8	43.2	22.9
	29.25	34.6315	88.8	42.2	22.2
	29.31	34.5552	83.8	41.7	21.7
	29.36	34.4997	83.3	42.2	23.7
	29.41	34.4662	84.1	41.6	21.9
	29.47	34.469	85.4	41.2	22
	29.52	34.5095	83.9	41.9	21.7
	29.57	34.588	84.8	41.2	22
	29.63	34.7074	84.8	41.7	22.1
	29.68	34.8663	84.6	42.9	21.3
	29.74	35.063	84.6	41.3	22.1
	29.79	35.2958	86.9	41.8	22.3
	29.84	35.554	83.7	40.9	23.3
	29.9	35.8336	84.6	41.5	23
	29.95	36.1306	83.8	40.3	21.9
	30	36.4359	84.7	41.6	21.4
	30.06	36.7435	83.9	42.5	21.9
	30.11	37.0509	84.7	43.3	22.1
	30.16	37.3509	83.6	42.4	21.6
	30.22	37.6393	84.1	41.3	21.7
	30.27	37.9187	84.3	40.6	21.8
	30.32	38.1802	83.2	39.5	22.6
	30.38	38.4268	82.5	42.1	23.7
	30.43	38.656	83.2	41.9	20.6
	30.49	38.8712	87.9	43.3	22.4
	30.54	39.0758	91.4	42.4	21.7
	30.59	39.2672	91.7	44.6	23.1
	30.65	39.4427	96.9	44.3	23.2
	30.7	39.6031	104	46.9	22.2
	30.75	39.7539	108.5	45.9	22.2
	30.81	39.8946	114.1	49.4	23.9
	30.86	40.0245	120.1	52	26.1
	30.91	40.1487	123.1	52.6	24.8
	30.97	40.2632	129.7	56.1	25.1
	31.02	40.3695	135.9	59.4	28.1
	31.07	40.4631	116.8	59.6	28.2
	31.13	40.5446	136.1	60.8	27.8
	31.18	40.615	140.7	63.2	27.6
	31.23	40.6693	141.2	64.5	31.5
	31.29	40.7111	136.4	64.4	29.1
	31.34	40.7294	138.9	65.5	29.4
	31.39	40.728	136.6	66.5	30.1
	31.45	40.6993	132.8	65.3	28.9
	31.5	40.6475	131.8	65.6	31.1
	31.56	40.5619	130.8	66.4	32.1
	31.61	40.4507	129.2	66.1	31.2
	31.66	40.3204	127.1	64.1	31.8
	31.72	40.1796	127.1	64.8	31.4
	31.77	40.0385	126.4	64.3	31.4
	31.83	39.9083	122.9	63.7	30.6
	31.88	39.7922	125.2	63.1	32.7
	31.93	39.6997	124.9	62.5	32.4
	31.99	39.6367	124.2	63.5	30.9
	32.04	39.6034	127	62.6	31.7
	32.09	39.5961	127.2	63.9	30.9
	32.15	39.6132	128.7	64.6	31.4
	32.2	39.6511	129.7	65.3	32.2
	32.26	39.7018	132	63.3	30.4
	32.31	39.7655	131.3	64.5	32
	32.36	39.8384	132.9	64	32.2
	32.42	39.9094	131	64.2	30.7
	32.47	39.9815	133.3	66	32.2
	32.52	40.0423	136.6	66.5	31.8
	32.58	40.0971	136.7	67.6	32
	32.63	40.1397	135.3	66.4	32.6
	32.68	40.1673	137.2	65.3	32.1
	32.74	40.1885	137	66.7	32.9
	32.79	40.1949	134.6	68.4	32.6
	32.84	40.1905	136	69.2	32.5
	32.89	40.177	132.8	67.3	32.8
	32.95	40.1542	131.9	67.7	33.6
	33	40.1249	130.5	69	33.4
	33.06	40.0927	133.2	67.7	33.8
	33.11	40.056	132.2	67.6	32.7
	33.16	40.0194	129.6	67.1	34.8
	33.22	39.9845	129.1	66.8	33
	33.27	39.9524	128.3	65.6	33.1
	33.32	39.9216	129.8	67	35
	33.38	39.8995	128.5	64.5	32.6
	33.43	39.8879	128.7	66	32.3
	33.49	39.8823	130.2	65.3	33.3
	33.54	39.8859	129.3	64.7	31.7
	33.59	39.8936	130.4	65.6	32.3
	33.65	39.9087	130.1	65.5	31.4
	33.7	39.9257	130.3	65.6	31.9
	33.75	39.9471	132.1	65.3	33
	33.81	39.9728	130.9	66.7	31.5
	33.86	39.9936	131.2	66.7	32.7
	33.91	40.015	131.5	66.3	31.9
	33.97	40.0332	132.8	66.2	32.7
	34.02	40.0498	132.2	65.7	32.9
	34.07	40.0637	131.5	65.1	32.3
	34.13	40.0735	131.6	66.7	32.2
	34.18	40.0814	130.5	65	34.2
	34.24	40.0782	131.8	66.1	33.6
	34.29	40.0724	129.8	64.5	32.7
	34.34	40.0637	131.2	64.7	31
	34.4	40.0549	129.4	65.5	32.9
	34.45	40.0457	129.6	65.5	31.7
	34.5	40.0394	128.2	65.5	32.9
	34.56	40.0274	129.2	65.2	32.5
	34.61	40.0193	130.5	65.6	32
	34.66	40.0045	129.9	65.2	34.1
	34.72	39.9894	129.5	65.8	34
	34.77	39.9772	130.6	65.2	32.2
	34.82	39.9659	129.9	65.9	32.5
	34.88	39.9618	127.9	63.1	30.3
	34.93	39.9565	132.4	64.3	31.9
	34.99	39.9617	131.4	63.9	34.3
	35.04	39.971	132.3	66.7	33.8
	35.09	39.976	130.8	66	34.1
	35.15	39.9832	132.9	66	33.8
	35.2	39.9946	132.1	66.3	34.1
	35.25	40.0066	132.1	66.3	34.1
	35.31	40.016	131.1	65.2	31.4
	35.36	40.0228	132.5	67.1	33.8
	35.41	40.033	130.6	66.1	32.1
	35.47	40.0342	130.4	67	33.9
	35.52	40.0376	130.4	64.9	34
	35.57	40.0341	132.1	65.5	32.7
	35.63	40.0295	129.2	65.8	33.6
	35.68	40.0265	132.1	65.7	33.3
	35.74	40.0218	129.5	64.4	32.4
	35.79	40.0126	131.2	65.4	33.2
	35.84	40.0055	129.3	64.5	31.9
	35.9	40.001	128.8	66.7	34.1
	35.95	39.9965	127	66	33.3
	36	39.9945	128.4	65.4	31
	36.06	39.9925	129.6	65.5	32.5
	36.11	39.9884	129	63.6	32.5
	36.16	39.9854	127.3	64.2	32.1
	36.22	39.9835	128.4	64.4	31.8
	36.27	39.9796	130	63.5	32.8
	36.33	39.9794	129.5	65.3	32.3
	36.38	39.977	131.3	64.9	33.1
	36.43	39.9785	130.2	66.5	32.8
	36.49	39.9804	130.6	64.3	34.1
	36.54	39.9796	131.1	65	32.2
	36.59	39.9825	130.4	65.8	34.4
	36.65	39.9892	130	66	32.8
	36.7	39.9964	129.4	64.7	32.6
	36.75	40.0035	127.4	64.8	33.6
	36.81	40.01	132.6	64.9	32.5
	36.86	40.0127	127.8	65.1	32.4
	36.91	40.0143	129.8	64.4	33.5
	36.97	40.0153	129.6	64.8	32
	37.02	40.0162	129.3	65.8	32.4
	37.07	40.0145	130.3	65	32.9
	37.13	40.0155	128.4	64	33.4
	37.18	40.0126	126.9	63.9	32.2
	37.24	40.0059	127.3	64.2	32.5
	37.29	40.0011	128	64.9	33.9
	37.34	39.9956	129.5	64.5	32.2
	37.4	39.9933	128.4	65.7	32.3
	37.45	39.9946	129.2	64	32.1
	37.5	39.9964	129.2	64	31.6
	37.56	40.002	129	63.5	33.1
	37.61	40.0027	128	64.3	31.7
	37.66	40.0078	128	64.1	33.1
	37.72	40.0108	128.7	65.1	33.2
	37.77	40.0105	128.3	63.6	32.4
	37.83	40.0161	129.8	65.2	32.8
	37.88	40.0195	128.7	64.3	33.3
	37.93	40.015	128.2	64.7	32.7
	37.99	40.0136	128.8	64.4	33.7
	38.04	40.0174	128.4	64.3	31.7
	38.09	40.0204	125.3	64.1	32.5
	38.15	40.0228	128.1	64.6	32.7
	38.2	40.0271	128	62.1	32.6
	38.25	40.0275	128.1	64.6	33.6
	38.31	40.0299	129.3	63.6	32.4
	38.36	40.0316	128.6	64.7	32.1
	38.42	40.0294	128.2	62.9	32
	38.47	40.0233	129.3	64.4	32.7
	38.52	40.0198	127	65.4	33.5
	38.58	40.0215	130	64.8	33.5
	38.63	40.0194	127.8	65.1	32.4
	38.68	40.014	129.2	65.8	32.7
	38.74	40.0053	126.8	64.9	33.1
	38.79	39.9993	127.9	65.2	34.1
	38.84	39.9964	127.1	65.8	33.8
	38.89	39.9888	129.1	64.5	32
	38.95	39.9722	126.9	64.1	32.7
	39	39.9355	127.7	64.1	34
	39.06	39.8836	127.1	64.3	32.5
	39.11	39.8159	128.4	64.1	32.7
	39.16	39.7432	127.9	64.3	33.2
	39.22	39.6612	128	63.5	32.1
	39.27	39.5783	128.4	63.6	31.5
	39.32	39.5132	127.8	64.1	32.3
	39.38	39.4644	130	62.7	31.6
	39.43	39.4445	129.3	63.5	32.8
	39.48	39.4525	128.1	64.8	32.6
	39.54	39.5038	129.7	65.9	33.5
	39.59	39.5921	131	66.8	32.6
	39.65	39.7225	129.5	63.8	32.5
	39.7	39.8935	130.5	65	33.5
	39.75	40.1033	130.6	63.7	33.9
	39.81	40.3446	131.3	65.4	32.8
	39.86	40.6118	128.4	64.7	33.2
	39.91	40.9	128.4	65.2	33.8
	39.97	41.1997	129.5	65.3	33.7
	40.02	41.5026	130.3	66.4	33.4
	40.08	41.8093	126.6	65.3	34.3
	40.13	42.1177	128.5	66.4	32.6
	40.18	42.4149	128.8	64.2	33.1
	40.24	42.7	127.3	63.1	32.6
	40.29	42.9701	126.8	65.7	32.8
	40.34	43.229	126.8	62.4	33.1
	40.4	43.4742	128	63.8	33.5
	40.45	43.7001	128.8	63.6	32.5
	40.5	43.9074	133.7	65	34.1
	40.56	44.1001	134.4	64.7	33
	40.61	44.282	140.7	64.3	34
	40.66	44.4515	141.3	66.8	33.1
	40.72	44.6146	148.8	68.4	33.9
	40.77	44.758	153.3	71.4	32.6
	40.83	44.8961	159.9	71.9	34.5
	40.88	45.0302	166.3	74.2	34.8
	40.93	45.155	168.8	75.5	35.3
	40.99	45.2719	174.3	77	35.2
	41.04	45.3789	176.3	79.4	35.8
	41.09	45.4768	178.4	81.3	36.5
	41.15	45.5606	179.5	83.4	36.7
	41.2	45.6369	181.7	83.7	38.9
	41.25	45.695	180.6	86.5	40.7
	41.31	45.7292	180.8	85.9	39.9
	41.36	45.7432	181.7	86.9	40.1
	41.41	45.736	179.7	88.5	42
	41.47	45.7031	179.2	88.2	39.8
	41.52	45.6404	176.3	87.9	40.9
	41.58	45.5468	172.7	88.6	41.3
	41.63	45.4278	170.7	86.7	42.5
	41.68	45.2901	168.9	86.5	40.6
	41.74	45.1487	168.8	85.1	41.3
	41.79	45.0059	169.5	84.9	40.9
	41.84	44.882	168.5	86.3	41.2
	41.9	44.768	167.8	86.1	43
	41.95	44.6794	165.5	82.2	41.1
	42	44.6238	168.4	82.9	40.6
	42.06	44.5928	170.4	84	41.6
	42.11	44.5936	170.7	83.5	41.2
	42.17	44.6178	172.7	84.3	41
	42.22	44.6704	178.2	86.3	43.1
	42.27	44.7313	176.3	88.1	42.9
	42.33	44.8031	178.3	87.4	43.4
	42.38	44.8867	178.2	88.8	42.7
	42.43	44.9727	178.9	87.3	42.9
	42.49	45.0488	179.8	90.1	43.2
	42.54	45.1204	180.4	89.4	43
	42.59	45.1771	180.1	89.9	42.4
	42.65	45.215	180.7	89.1	42.4
	42.7	45.2375	178.7	88.7	43.8
	42.76	45.2458	177	90	44
	42.81	45.2414	176.5	90.5	43.2
	42.86	45.2246	175.7	89.1	42.6
	42.92	45.1974	176.1	88.6	42.2
	42.97	45.1626	177	87.1	43.5
	43.02	45.1237	175.1	87.7	44.5
	43.08	45.0789	174.1	87	43.8
	43.13	45.0324	173.7	85.5	42.1
	43.18	44.9856	173.5	86.5	43.5
	43.24	44.9468	175.1	90.2	44.2
	43.29	44.9148	172.8	89.2	43
	43.35	44.8914	171.4	85.7	41.8
	43.4	44.8789	172	88.2	43.5
	43.45	44.8702	172.1	88.5	42.2
	43.51	44.8776	171.9	86.9	43.6
	43.56	44.8882	174.1	87.3	43.3
	43.61	44.8995	176.8	88.7	43.2
	43.67	44.9169	174.7	88	43.7
	43.72	44.9373	177.5	88.7	43.6
	43.77	44.9631	174.9	88.5	43
	43.83	44.9845	176.8	88.9	42.8
	43.88	45.0097	177.2	88.1	43.5
	43.94	45.0338	175.8	87.7	44.1
	43.99	45.0551	175	90	44
	44.04	45.0723	174.8	87	43.2
	44.1	45.0818	174.8	89.5	43.9
	44.15	45.0861	174.7	89.1	42
	44.2	45.082	175.9	87.6	45.5
	44.26	45.0751	174.1	86.8	42.5
	44.31	45.0655	173.8	88	42.7
	44.36	45.0503	173.7	87.5	43.7
	44.42	45.0353	172.8	87.4	42.9
	44.47	45.023	172	88	43
	44.52	45.0113	171.8	86.1	43
	44.58	44.9949	172.6	85.9	41.5
	44.63	44.9854	173.8	86.8	43.4
	44.68	44.9748	174.5	86.9	42.6
	44.74	44.9703	170.4	86.8	42.1
	44.79	44.9725	173.1	86.8	41.9
	44.84	44.9755	172.7	87.7	41.4
	44.9	44.98	176.3	87.5	41.5
	44.95	44.9807	176.8	87.6	42.2
	45.01	44.9923	173.4	87.8	42.5
	45.06	45.0061	172.3	87.1	42.7
	45.11	45.016	174.2	88.8	42.7
	45.17	45.0234	173.2	88	44.1
	45.22	45.0257	174	88.3	43.6
	45.27	45.0262	173.9	86.3	43
	45.33	45.0236	173.7	87.4	42.6
	45.38	45.0207	176.1	88.1	43.4
	45.43	45.0206	174.1	87.6	43.3
	45.49	45.0232	174	86.6	42.8
	45.54	45.02	170.2	86.1	43.5
	45.59	45.011	173	87.1	42
	45.65	44.9994	171.5	88	42.3
	45.7	44.9908	172.9	86.8	43.9
	45.75	44.9847	173.8	85.8	43.3
	45.81	44.9809	172	86.5	41.9
	45.86	44.9768	172.6	85	43.7
	45.92	44.9782	174.1	87	43.8
	45.97	44.9819	171.8	89	42
	46.02	44.982	172.2	86.8	41.4
	46.08	44.9871	172.9	87.6	44.3
	46.13	44.9965	173.3	86.8	44.8
	46.18	45.0046	172.3	87.2	42.3
	46.24	45.0056	171.7	86	43.5
	46.29	45.0117	171.6	87.4	43.2
	46.35	45.0152	173.1	86.3	43.9
	46.4	45.0193	170.8	85.7	43
	46.45	45.0242	171.9	84.9	43.8
	46.51	45.0212	172.7	85.4	43.9
	46.56	45.0229	173.3	87	43.1
	46.61	45.0179	173.2	86.8	43.7
	46.67	45.0143	171.8	86.8	43.4
	46.72	45.0108	174.5	87	43.3
	46.77	45.0069	174	87.3	44.1
	46.83	44.997	172.1	87.1	43.5
	46.88	44.9936	172.2	87.9	45
	46.93	44.9934	173.3	86.3	42.6
	46.99	44.9936	171.2	85.8	43.1
	47.04	44.9969	171.4	85.3	44.4
	47.09	45.0061	171.7	87.2	43.5
	47.15	45.0118	174.3	86.4	42.5
	47.2	45.0137	172.9	86.1	42.4
	47.25	45.0149	173.9	87	42
	47.31	45.0188	170.9	85.7	42
	47.36	45.0187	172.3	84	41.5
	47.41	45.0207	172.9	86.3	42.9
	47.47	45.0195	172.1	88	43.2
	47.52	45.015	172	88.6	45.1
	47.58	45.0125	171	86.4	42.7
	47.63	45.012	169.9	89.4	43.9
	47.68	45.0142	172.8	86.7	43.7
	47.74	45.0073	171.1	86.2	43.5
	47.79	45.0031	167.8	84.5	42.9
	47.84	44.9929	172.1	85.7	43.8
	47.9	44.9827	171.2	84.9	43.7
	47.95	44.9815	169.2	85.8	43.4
	48	44.9756	170.7	86.9	43.4
	48.06	44.9733	170.2	85.9	42.5
	48.11	44.9716	169.1	85.9	42.7
	48.16	44.9703	169.4	85.4	41.9
	48.22	44.9689	173.1	86.9	44
	48.27	44.9707	170	86.5	43.4
	48.32	44.9789	171	86.2	43.3
	48.38	44.9883	171.1	86.3	43.9
	48.43	44.9935	171.4	85.1	42.6
	48.49	44.9974	170.3	86	42.9
	48.54	45.0051	170.8	84.4	42.7
	48.59	45.0082	170.4	86.4	41.9
	48.65	45.0126	170.6	85.7	42.6
	48.7	45.017	169.6	86.2	43.4
	48.75	45.0242	170.2	85	41.8
	48.81	45.0249	169.9	86.2	41.9
	48.86	45.0212	171.7	87.2	42.7
	48.91	45.013	169.3	85.3	42.8
	48.97	44.9935	169.7	85	42.4
	49.02	44.9572	170.4	86.3	42.8
	49.08	44.9033	171	85.2	42.2
	49.13	44.8315	171.1	85.6	42.2
	49.18	44.7422	168.9	85.5	43.4
	49.24	44.6588	170.5	86.4	42.1
	49.29	44.58	171.7	85.6	42.4
	49.34	44.516	167.6	83.3	40.3
	49.4	44.4667	170.7	84.4	40.7
	49.45	44.439	169.5	84.6	42.8
	49.5	44.4445	171.5	85.6	42.3
	49.56	44.5048	171.7	83.9	42
	49.61	44.602	170.1	84.3	41.8
	49.67	44.7458	170.4	83.8	41.8
	49.72	44.9258	170.1	84.4	44.4
	49.77	45.148	171.1	85.2	41.3
	49.83	45.4054	170.9	84.8	41.8
	49.88	45.6915	171.5	84.5	40.8
	49.93	45.99	174.3	86.9	41.3
	49.98	46.3062	173.4	87.2	42.5
	50.04	46.6247	172.6	86.2	42.2
	50.09	46.9396	171.3	87.3	43.1
	50.14	47.2439	170.8	85.7	42.2
	50.2	47.5401	171.2	88.3	43.7
	50.25	47.8196	172	85	42.1
	50.3	48.0769	171.6	85.3	42.8
	50.36	48.3156	173.7	86.1	42.9
	50.41	48.5313	171.7	85.8	42.9
	50.46	48.7291	173.4	85.3	43.4
	50.52	48.9109	175.3	85.2	41.9
	50.57	49.0809	178.4	87	42.2
	50.62	49.2351	183.4	86.8	44
	50.68	49.3797	187.3	88.6	44.3
	50.73	49.5262	191.7	90	43.9
	50.79	49.6648	197.3	92.4	43.7
	50.84	49.8052	202.5	94.8	45.1
	50.89	49.9368	211.2	93.8	44.6
	50.95	50.0637	214.2	97	46
	51	50.1892	217.3	98.7	46
	51.05	50.3096	221.8	102.2	47.2
	51.11	50.422	224.7	104.2	47.3
	51.16	50.5299	228.2	106.3	47.6
	51.21	50.622	228	106	47.3
	51.27	50.6929	227.9	108.6	50.5
	51.32	50.7442	226.1	111	52.9
	51.37	50.7718	223.3	110.5	51.7
	51.43	50.7676	222.1	110.7	52.3
	51.48	50.7281	221.5	110.1	52.2
	51.54	50.6587	217.4	112.5	53.9
	51.59	50.5584	215.4	108.8	53.2
	51.64	50.4268	213.9	108.6	52.7
	51.7	50.269	209.4	106.4	52
	51.75	50.1012	210.2	106.5	50.2
	51.8	49.9425	207.2	105.1	50.7
	51.86	49.7989	205.7	103.7	51.4
	51.91	49.6833	208.9	105.1	52.4
	51.96	49.596	208.4	103.7	50.5
	52.02	49.5363	211.8	106.5	51.8
	52.07	49.5131	214.1	105.3	51.5
	52.12	49.5222	213.5	107.5	52.2
	52.18	49.5677	215	106.5	53.2
	52.23	49.6377	219.4	106.5	52.9
	52.28	49.7204	217.9	106.4	51.8
	52.33	49.8176	218.9	109.1	52.5
	52.39	49.9153	222.5	107.9	53.4
	52.44	50.0195	221.7	109.1	52.8
	52.5	50.1143	218.4	108.7	53.9
	52.55	50.1858	220.5	106.9	53.5
	52.6	50.2405	220.3	110.1	52.9
	52.66	50.2749	217.1	108.4	52.6
	52.71	50.2918	212.3	111.2	52.5
	52.76	50.2876	215.4	110	53.3
	52.82	50.2659	215.2	109.1	50.8
	52.87	50.2343	213.6	107.7	53
	52.92	50.1839	215.7	108.2	53.5
	52.98	50.1245	215.6	109.2	53.6
	53.03	50.0686	214	105.9	50
	53.09	50.0058	213.7	107.4	51.3
	53.14	49.9506	214.9	109.1	53.4
	53.19	49.9083	214	105.9	51.4
	53.25	49.8727	215	105.6	53.7
	53.3	49.8518	213.8	105.3	51.9
	53.35	49.8456	215.8	106.3	51.7
	53.41	49.8533	215.3	106.7	51.5
	53.46	49.8673	216.5	107.1	51.4
	53.51	49.8857	216.8	106.4	52.8
	53.57	49.9114	217	107.2	51.7
	53.62	49.9442	219.6	106.6	50.6
	53.67	49.9758	217.9	106	52.4
	53.73	50.0085	220	108.6	53.7
	53.78	50.0341	216.2	109	53.4
	53.83	50.0597	217.5	108.4	51.9
	53.89	50.069	217.8	106.1	52.9
	53.94	50.078	218.1	107.9	52.5
	54	50.0788	219.2	109.7	52.3
	54.05	50.0768	219.7	111	52.4
	54.1	50.0679	219.5	111.2	55
	54.16	50.0514	215.4	108	51.1
	54.21	50.0395	217.2	110.4	52.3
	54.26	50.0236	214.8	108.6	54
	54.32	50.0008	217.2	110.3	52.8
	54.37	49.9749	219	107.8	53
	54.42	49.9619	215.3	108.8	53
	54.48	49.9517	215.6	108.4	54.9
	54.53	49.9475	216.8	108.4	53
	54.59	49.9435	219.7	111.4	55.2
	54.64	49.9463	216.9	108.7	53.2
	54.69	49.9414	215.2	108	51.5
	54.75	49.9439	214.7	106.6	53.4
	54.8	49.9479	215.5	106.6	52.4
	54.85	49.9536	216.5	106.8	54.6
	54.91	49.9637	215.5	108.8	53.9
	54.96	49.9724	214.3	107.6	53.1
	55.01	49.9856	214.1	107.1	52.7
	55.07	49.9969	214.6	108.3	52.7
	55.12	50.0064	217.1	105.6	53.1
	55.17	50.0169	214.4	109	54.4
	55.23	50.0185	217	106.7	50.7
	55.28	50.0179	214.2	107.6	52.5
	55.34	50.015	215.8	107.4	52.5
	55.39	50.0208	216.3	109.2	53.9
	55.44	50.0204	214.6	107.8	52.8
	55.5	50.0191	215	108	52.3
	55.55	50.0115	215.4	107.3	52
	55.6	49.998	216.1	106.9	52.7
	55.66	49.9935	214.2	107	52.7
	55.71	49.9928	215.5	106.5	53
	55.76	49.9919	215.9	106.1	53.7
	55.82	49.9961	215.7	107.1	52.6
	55.87	49.9974	215.5	106.4	52.5
	55.93	49.9958	217.1	108.9	53
	55.98	50.0025	214.4	106	52.5
	56.03	50.005	216.7	106.9	52.7
	56.09	50.0094	215.7	108.9	53.9
	56.14	50.0097	216	109.4	54.2
	56.19	50.0145	214.1	107.6	52.9
	56.25	50.0212	216.2	107	54.1
	56.3	50.0266	214.5	107.7	53.8
	56.35	50.0303	215.1	107.7	53.2
	56.41	50.0333	214.5	108.2	53.1
	56.46	50.0311	214	106.7	53.2
	56.51	50.0322	213.2	104.9	53.7
	56.57	50.0302	212.2	105.7	52
	56.62	50.0289	212.9	104.7	51.8
	56.67	50.0284	213.3	101.4	48.8
	56.84	50.0249	212.6	105	51.7
	56.89	50.0215	211	103.1	52.3
	56.94	50.0125	211.8	105.2	51.9
	57	50.0042	211.9	104.2	51.4
	57.05	49.9939	212.5	103.6	52
	57.1	49.9842	216.1	106.3	52.4
	57.16	49.973	213.4	105	54.1
	57.21	49.9726	212.5	106.4	52.5
	57.26	49.9706	214.4	106.6	51.5
	57.32	49.9727	212.6	104.7	51.1
	57.37	49.9752	215.4	104.8	51.7
	57.42	49.9828	213.3	105.5	50.6
	57.48	49.9864	213	106.6	51.4
	57.53	49.9978	213.8	103.3	52.1
	57.58	50.0053	213.3	104.8	51.2
	57.64	50.0088	213.3	105.6	52.1
	57.69	50.0117	211.3	104.4	51.8
	57.74	50.0107	214.1	105.3	54.5
	57.8	50.0117	214	105.8	54.7
	57.85	50.0116	211	104.4	52
	57.91	50.0044	211.3	105.3	53.5
	57.96	50.0026	210.7	107.5	52.7
	58.01	49.9969	209.6	104.5	51.4
	58.07	49.9906	211	103.5	52.1
	58.12	49.9908	213	104.5	51.8
	58.17	49.989	213.6	108.3	53.6
	58.23	49.9819	213.3	106.4	52.6
	58.28	49.9727	212.6	104.4	52.2
	58.33	49.9648	214.6	104.1	52.1
	58.39	49.9644	216	107.2	53.6
	58.44	49.9722	214.3	104.7	52
	58.5	49.9763	212.2	105.2	53.4
	58.55	49.9882	212	106.2	51.9
	58.6	50.0001	213.4	105.4	52.7
	58.66	50.0082	213.4	104.6	52.5
	58.71	50.0191	213.8	106.8	52.7
	58.76	50.0302	211.6	105.7	53.8
	58.82	50.0323	213.1	106.9	53.7
	58.87	50.0341	213.7	105.6	52.9
	58.92	50.0301	211.2	106	51.6
	58.98	50.0187	212	102.8	51.1
	59.03	49.9798	212.1	105.6	53.3
	59.09	49.9186	210.8	104.3	51.3
	59.14	49.8404	211.5	103.1	53
	59.19	49.75	212.5	104.6	52.5
	59.25	49.6564	211.9	105	54
	59.3	49.5711	211.3	105.9	53.9
	59.35	49.492	209.8	106.6	53.5
	59.41	49.441	210.1	104.3	52
	59.46	49.4138	210.2	104.8	51.3
	59.51	49.4168	210.3	104	51.6
	59.57	49.4678	211.4	105	52.8
	59.62	49.5657	209.7	103.5	51.6
	59.67	49.7118	212.8	103.4	50.1
	59.73	49.9041	212.8	104.4	51.2
	59.78	50.1345	212	106.3	51.8
	59.84	50.4003	214.6	104.7	52.6
	59.89	50.6996	212.9	105.9	53.5
	59.94	51.0129	214.5	104.7	53.6
	60	51.3413	212.9	104.4	53.1
	60.05	51.6698	212.4	104	52.3
	60.1	51.993	214.3	104.5	52.9
	60.16	52.3024	209.6	107	53.4
	60.21	52.6002	214.5	104.3	52.6
	60.27	52.8718	207.8	105.4	52.7
	60.32	53.1266	214.5	105	52.7
	60.37	53.3551	209	102.5	51.6
	60.43	53.5708	216.4	106.8	51.5
	60.48	53.7687	213.7	103.3	52.1
	60.53	53.9499	216.6	104.5	51.8
	60.59	54.1124	220.4	106.9	53.6
	60.64	54.269	221.9	106.9	52.7
	60.69	54.4169	226.5	108.6	55.5
	60.75	54.5552	231.5	109.6	54.5
	60.8	54.6897	234.4	109.3	53.1
	60.85	54.8168	243.3	111	53.2
	60.91	54.9437	248.5	112.9	54.5
	60.96	55.0711	253	116.1	56.9
	61.01	55.1971	258.5	119.9	54.9
	61.07	55.3167	260.2	120.8	57.1
	61.12	55.4247	262.8	123.9	56.7
	61.17	55.519	269.7	125.9	58.2
	61.23	55.611	264.3	125.7	60.1
	61.28	55.6824	265.2	127.5	59.8
	61.34	55.7213	264	127.2	58.3
	61.39	55.7433	259.6	127.8	59.9
	61.44	55.7323	258.1	129	60.5
	61.5	55.6879	259.5	126.3	61.4
	61.55	55.6129	256.3	126.2	61.1
	61.6	55.5017	254	126.5	60.5
	61.66	55.3635	251.3	126.8	61.4
	61.71	55.1968	249.2	126.7	61.6
	61.76	55.0322	249.6	124.4	61
	61.82	54.8785	249.7	124.6	62.1
	61.87	54.7387	247.9	123.7	61.2
	61.92	54.6193	246.8	122.2	59.7
	61.98	54.5364	248	121.9	61.2
	62.03	54.4871	253.2	123.2	60.9
	62.08	54.477	252.7	124.4	62.7
	62.14	54.5003	253	123	60.6
	62.19	54.5627	254.5	123.5	60.3
	62.25	54.6441	256.2	124.7	61.1
	62.3	54.7448	259.5	124.6	62.3
	62.35	54.8535	259.8	124.5	61.4
	62.41	54.9694	258.6	125.4	60.1
	62.46	55.0794	260.5	125.5	61.4
	62.51	55.182	263.5	126.6	60.5
	62.57	55.2611	258.9	127.1	61.5
	62.62	55.3187	263	127.9	61.4
	62.68	55.3566	261.3	128.8	60.8
	62.73	55.3654	260	128.5	63.9
	62.78	55.352	259.1	129	64
	62.84	55.3184	258.5	126.7	62.1
	62.89	55.2665	255.3	127.1	62.1
	62.94	55.1999	254.8	127.1	61.8
	63	55.1314	254.8	126	61.3
	63.05	55.0624	256.9	126.8	62.8
	63.1	54.9986	255.3	125.4	62
	63.16	54.9427	256.8	126.5	61.6
	63.21	54.8928	258.9	124.9	62.1
	63.27	54.8492	256.1	126.7	59.8
	63.32	54.8204	260.7	125.4	61.2
	63.37	54.8136	256.1	126.8	62.3
	63.43	54.8144	258.9	125.3	61.8
	63.48	54.8294	260	124.9	62.3
	63.53	54.8536	257.6	124.9	63.5
	63.59	54.8931	259	126	62.7
	63.64	54.9326	258.9	126.9	62.8
	63.69	54.9765	261.8	129.6	61.3
	63.75	55.0122	258.6	127.9	62.4
	63.8	55.0451	258.8	126.6	62.9
	63.85	55.0829	258.8	127.8	63.7
	63.91	55.1153	256	127.8	63.1
	63.96	55.1316	256.1	128.5	63.9
	64.02	55.1327	257.5	126.4	62.5
	64.07	55.1271	253.3	126.4	63.4
	64.12	55.1136	254.1	126.3	62.8
	64.18	55.0914	252.7	124.4	61.1
	64.23	55.0701	252.5	124.7	61.7
	64.28	55.0442	255.1	126.6	61.5
	64.34	55.0127	254.5	125.2	63.3
	64.39	54.9885	255	124.4	61.5
	64.44	54.9666	254.3	124.1	61.8
	64.5	54.9462	253.7	124	60
	64.55	54.9311	257	126.3	63.2
	64.6	54.927	257.8	124.7	62.1
	64.66	54.934	255.4	124.9	61.6
	64.71	54.9438	257.5	126.1	60.7
	64.77	54.9563	256.3	124.4	62.3
	64.82	54.9691	260.1	126.5	61.9
	64.87	54.9757	256.4	125.1	63.9
	64.93	54.9842	256.3	128.1	63.1
	64.98	55.0011	258.4	128	64.7
	65.03	55.0173	255.2	126.9	63.5
	65.09	55.0317	255.9	124.8	61.4
	65.14	55.0398	256.9	125.9	63.2
	65.19	55.038	255.3	125.7	64
	65.25	55.0313	253.8	123.9	62.5
	65.3	55.0304	255.4	124.9	63.6
	65.35	55.0234	255.2	123.8	62
	65.41	55.0102	252.4	122.4	62.5
	65.46	55.002	251.3	123	62.4
	65.51	54.9908	252.7	126.4	62.8
	65.57	54.9696	252	125	62.6
	65.62	54.9653	251.9	123.7	62.1
	65.67	54.9602	251.8	124.9	64.2
	65.73	54.9555	251.7	125	62
	65.78	54.9406	251.7	123.9	60.9
	65.83	54.9428	252.7	121.9	60.8
	65.89	54.9414	251.3	122.7	61.8
	65.94	54.9448	253	122.5	61.9
	66	54.9543	254.1	124.1	63.1
	66.05	54.9706	252.1	125.1	64.6
	66.1	54.9807	255.9	123.9	62
	66.16	54.9927	253.7	122.8	60.4
	66.21	55.0033	254.2	122.4	60.6
	66.26	55.0206	258.1	122.1	62.4
	66.32	55.0316	254.9	124.4	62.5
	66.37	55.0363	254.2	122.2	62.1
	66.43	55.04	256	125.4	63.3
	66.48	55.048	252.7	123.8	59.9
	66.53	55.0549	255.3	124.3	59.4
	66.59	55.049	254.3	124	61.2
	66.64	55.0446	252.9	124.6	60.6
	66.69	55.0438	255.2	126	62.3
	66.75	55.0406	253.1	123.6	61.2
	66.8	55.0389	252.2	124.3	63.4
	66.85	55.0294	253.5	121.1	59.8
	66.91	55.0239	251.8	122.6	62.2
	66.96	55.0112	254.1	121.5	60.6
	67.02	54.9951	252.6	123.2	63.4
	67.07	54.9971	251.5	122.3	61.2
	67.12	54.993	252.6	122.6	60.6
	67.18	54.9919	253.9	121.2	60.5
	67.23	54.9925	255.3	121.9	60.8
	67.28	54.9926	256.3	122.7	62.7
	67.34	54.9945	255.3	122.8	61.1
	67.39	54.9909	255.1	123.1	60.7
	67.44	54.9826	254.2	124.4	62.1
	67.5	54.9759	255.4	123.7	62.9
	67.55	54.9767	255.1	123.9	62.1
	67.61	54.9817	256.2	124	62.9
	67.66	54.9849	254.7	123.5	63.1
	67.71	54.995	254.3	123.5	62.2
	67.77	55.0049	254.5	124.6	63.6
	67.82	55.014	253.5	124.1	62.4
	67.87	55.0192	253.7	122.5	62.1
	67.93	55.0374	250.4	122.5	63.3
	67.98	55.0454	255.4	122.9	62.7
	68.03	55.0457	251.8	122.5	61.4
	68.09	55.0443	252.5	122.8	62.2
	68.14	55.0417	252.2	121.9	62.6
	68.2	55.0342	250.2	122.3	60.8
	68.25	55.0302	251.2	119.8	60.6
	68.3	55.0316	250.6	121.4	61.6
	68.36	55.0206	253.9	123.4	61.6
	68.41	55.0032	254.6	123.6	63.1
	68.46	54.9923	260.2	125.2	64.6
	68.52	54.9836	257.9	123.5	62.9
	68.57	54.9751	256.1	122.6	60.6
	68.62	54.9741	255.9	122.3	61.6
	68.68	54.9794	257.1	123.9	61.6
	68.73	54.9827	256.6	124.7	62.6
	68.78	54.9843	258.8	125.2	61.1
	68.84	54.9844	254.3	124.6	64.3
	68.89	54.9862	252.5	120.1	59.5
	68.94	54.9763	254.2	122.5	61.3
	69	54.9457	257.7	123.2	62.6
	69.05	54.8927	257.7	124.6	63
	69.1	54.8296	255.9	124.5	61.6
	69.16	54.7475	255.3	124.4	63
	69.21	54.6654	254.7	123.7	63.2
	69.26	54.5768	250.7	122.6	61.5
	69.32	54.5098	254.3	123.5	62.1
	69.37	54.461	259.8	127.6	64.2
	69.42	54.436	251.7	122.8	62.6
	69.48	54.4566	254.4	123.3	60.8
	69.53	54.5089	253.8	122.2	61.7
	69.59	54.6103	250.9	121.7	65.2
	69.64	54.7582	256.2	123.3	66.3
	69.69	54.9553	251.4	122.9	61.8
	69.75	55.1936	251.7	121.4	61.1
	69.8	55.4555	249.6	121.5	61.2
	69.85	55.7351	250.7	121.4	61.2
	69.91	56.0346	250.2	120.7	61.3
	69.96	56.3474	251.2	121.9	61.9
	70.01	56.6574	249.3	122.1	62.9
	70.07	56.9626	253.1	122	62.1
	70.12	57.2559	249.5	119.7	59.9
	70.17	57.5444	248.8	121.8	58.9
	70.23	57.8224	251	120.5	60.4
	70.28	58.0762	253.1	118.8	61.9
	70.34	58.3151	251	118.6	60.9
	70.39	58.532	252.6	118.5	60.4
	70.44	58.7262	252.9	121.6	62.2
	70.5	58.9067	253.6	120.6	64
	70.55	59.0793	259.8	120.5	61.8
	70.6	59.2439	261.7	121.5	60.6
	70.66	59.3852	265.8	121.8	63
	70.71	59.5292	271.7	123.3	61.3
	70.76	59.6716	276.7	125.2	62.1
	70.82	59.8112	284.1	127.1	61.7
	70.87	59.9464	290.9	129.7	62.6
	70.93	60.0826	296.4	133.3	66.3
	70.98	60.2157	298.5	134.4	67
	71.03	60.3426	303	137.2	66.9
	71.09	60.45	301.7	135.6	65.7
	71.14	60.5597	306.2	138.7	67.8
	71.19	60.6379	305.9	139.8	69.5
	71.25	60.7	303.7	139.7	66.7
	71.3	60.7474	302.2	141.1	68.1
	71.35	60.76	301.1	140.3	66
	71.41	60.7414	300.4	145.7	69.8
	71.46	60.6966	300.5	145.2	69.9
	71.52	60.6199	295.2	142.5	69.2
	71.57	60.5141	291.4	144.4	71.2
	71.62	60.3681	293.8	141.8	69.9
	71.68	60.2073	290.9	141.7	69.1
	71.73	60.0353	291.6	141.8	72.2
	71.78	59.8834	290.4	140	69.9
	71.84	59.7401	288.9	138.8	69.2
	71.89	59.6275	288.3	138.7	69.3
	71.94	59.5506	289.4	139.9	68.4
	72	59.5153	290.7	138.5	70.1
	72.05	59.516	294.1	141.2	69.7
	72.1	59.5427	296.4	141.2	70.9
	72.16	59.6102	296.3	141.4	71.6
	72.21	59.6971	297.2	141.3	67.8
	72.27	59.809	301.5	140	68.9
	72.32	59.9239	297.5	138	63.7
	72.37	60.0381	300.8	140.8	69.7
	72.43	60.1296	302.3	146.4	71
	72.48	60.2146	307.7	144.2	72.5
	72.53	60.2711	307.5	145.3	72.2
	72.59	60.3106	303.4	143.7	70.6
	72.64	60.3243	304.6	146.9	75.6
	72.69	60.3148	302	145.6	73.9
	72.75	60.2953	301.6	147.3	71.9
	72.8	60.2582	299.3	145.3	72.5
	72.86	60.2091	298.1	144.2	72.5
	72.91	60.1492	297.5	145.1	72.6
	72.96	60.0767	296.5	142.2	71.4
	73.02	60.0111	293.7	142.2	71.7
	73.07	59.9453	296.5	143.1	74.6
	73.12	59.8938	294	141.1	72
	73.18	59.8598	295.4	142.5	70.2
	73.23	59.8366	296.2	139.4	71.1
	73.28	59.8173	296.7	142.7	72
	73.34	59.815	298.3	141.4	72.4
	73.39	59.8283	295.1	143.5	72.6
	73.44	59.8527	296.6	139.8	72.7
	73.5	59.8767	297.9	142.7	74.5
	73.55	59.9175	299.8	141.2	72.6
	73.6	59.9652	297.6	142.7	72.6
	73.66	60.0058	298.5	143.2	71.7
	73.71	60.042	298.7	144.2	73.8
	73.77	60.0656	298	141.5	70
	73.82	60.0959	297.1	141.5	72.4
	73.87	60.1017	296.4	142.1	72
	73.93	60.1093	293.2	140.9	72.4
	73.98	60.1138	293.8	139	72.6
	74.03	60.1055	292.6	140.1	73.4
	74.09	60.0924	290.6	139.6	70.2
	74.14	60.0689	293.6	141	70.8
	74.19	60.0362	293	137.7	70.5
	74.25	60.0096	285.5	133.8	67.9
	74.3	59.9806	290.9	138	69.6
	74.35	59.9518	294.5	139.5	71.1
	74.41	59.934	287.9	138	70
	74.46	59.9304	296.8	138.9	71.1
	74.52	59.9234	296.5	138.8	70.1
	74.57	59.9339	294.2	141.2	69.3
	74.62	59.9481	298.4	138.6	68.2
	74.68	59.9591	295.8	140.6	69.7
	74.73	59.9883	295.5	139.7	70.5
	74.78	60.0057	296.9	140.5	71.8
	74.84	60.0256	295.1	139.4	70.5
	74.89	60.0422	297	140	72.6
	74.94	60.0506	294.6	140.3	68.2
	75	60.0535	296	138.8	68.9
	75.05	60.0508	298.2	141.2	70.5
	75.1	60.0391	299.6	139.6	71.8
	75.16	60.0361	298.3	140.8	72.4
	75.21	60.026	297.8	142.4	73.1
	75.26	60.0226	295	142	72.5
	75.32	60.0226	295.1	140.5	68.4
	75.37	60.0226	293.8	140.7	72.1
	75.42	60.0254	295.3	141.5	72.4
	75.48	60.0139	291.1	141.3	73.5
	75.53	60.0058	293.4	140.8	69.9
	75.58	59.9924	294	140.8	72.7
	75.64	59.9867	296.3	140.8	71.5
	75.69	59.9755	296.2	141.7	71.3
	75.75	59.9637	296.1	142	73
	75.8	59.9599	292.5	137.8	70
	75.85	59.9608	294.3	138.1	70.5
	75.91	59.9526	296.9	138.3	72.3
	75.96	59.9557	294	140.9	71.1
	76.01	59.9668	292.5	138.4	70.7
	76.07	59.9714	291.8	138.9	71.7
	76.12	59.9788	291.3	136.4	70.5
	76.17	59.997	291.8	139.4	69.6
	76.23	60.0195	295	139.4	69.5
	76.28	60.0346	293.9	137.7	70.3
	76.33	60.0524	292.4	140.7	70.3
	76.39	60.0567	294.2	139.3	70.7
	76.44	60.0604	292.6	138.3	69.9
	76.5	60.0635	294	140	71.6
	76.55	60.0661	293	139.6	69.6
	76.6	60.0682	295.2	139.2	69.9
	76.66	60.0697	294	139.2	72.9
	76.71	60.0706	291.9	138.7	73.1
	76.76	60.071	292.2	140.8	72.9
	76.81	60.0708	292.3	138	69.9
	76.87	60.07	292.4	135.8	72.2
	76.92	60.0687	295.5	139.5	71.6
	76.97	60.0669	291.9	139.7	71.5
	77.03	60.0645	292.1	138.2	69.3
	77.08	60.0615	290	138.8	71.1
	77.14	60.058	289.5	138.7	69.8
	77.19	60.0539	291.6	138.1	70.7
	77.24	60.0493	290.1	139.1	67.8
	77.3	60.0441	290.6	135.9	69.4
	77.35	60.0383	295.7	138.9	69.9
	77.4	60.032	293	138.8	69.3
	77.46	60.0252	293.8	138.9	71.6
	77.51	60.0178	293.3	140	71.5
	77.56	60.0098	293.5	137.7	69.9
	77.62	60.0013	295.7	140.4	72.4
	77.67	59.9922	296.4	140.2	70.9

## Sheet: Figure 4d
Figure 4d	Temperature distribution as a function of distance from the heat source to each sensor
		X	RT	30	35	40	45	50	55	60
	Hot block	0	25.903	30.017	35.0371	40.0332	44.9169	49.8456	54.9427	60.2091
	TC-1	3.4	25.9411	27.3641	29.0236	30.7368	32.2386	33.7117	35.1813	36.6616
	TC-2	6.8	25.9196	26.6078	27.4322	28.3497	29.1311	29.787	30.511	31.1454
	TC-3	10.2	26.0486	26.4537	26.7261	27.149	27.5433	27.83	28.1849	28.5755

[truncated: 27 more sheets: Figure 5a, Figure 5b, Figure 5c, Figure 5d, Figure 5f, Figure 5g, Figure 5h, Figure S4a, Figure S4b, Figure S4c, Figure S6a, Figure S6b, Figure S6c, Figure S6d, Figure S6e, Figure S7a, Figure S7b, Figure S7c, Figure S7d, Figure S7e …]
